# Supplementary material for: Evolutionary characterisation of lung adenocarcinoma morphology in TRACERx
Source: Nat Med. Author manuscript; Available in PMC 2023 Apr 25. (PMC7614478; doi:10.1038/s41591-023-02230-w)
Supplement: Supplementary Tables [file EMS174139-supplement-Supplementary_Tables.xlsx]

## Sheet: Guide
Supplementary Tables Guide
Table S1.	Summary of clinical and pathological characteristics of the TRACERx 421 LUAD cohort.
Table S2.	Clinical and pathological characteristics of the TRACERx 421 LUAD cohort by patient.
Table S3.	Clinical and pathological characteristics of the TRACERx 421 LUAD cohort by tumour.
Table S4.	Regional growth pattern of the TRACERx 421 LUAD cohort.

## Sheet: Table S1
#Table S1. Summary of clinical and pathological characteristics of the TRACERx 421 LUAD cohort.
Number of patients with LUAD		242
Median age at diagnosis and range (years)		69 (37-92)
Sex
	Female	125
	Male	117
Smoking history
	Never smoked	25
	Ex-Smoker	124
	Smoker	93
Adjuvant treatment
	Adjuvant treatment	165
	No adjuvant treatment	77
Pathological stage (based on 7th TNM classification)*
	IA	68
	IB	60
	IIA	35
	IIB	28
	IIIA	48
	IIIB	1
Predominant subtype
	Lepidic	21
	Papillary	21
	Acinar	83
	Cribriform	21
	Micropapillary	5
	Solid	62
	Invasive mucinous adenocarcinoma	31
	Colloid	1
	Fetal	1
	Unable to classify	2
Median tumour size and range (mm)		32 (5-130)
Spread through air space (STAS)
	Absent	101
	Present	142
Necrosis
	Absent	143
	Present	95
Pre-operative ctDNA
	Not detected	91
	Detected	45
* 2 patients whose most advanced tumour histology were non-LUADs were excluded

## Sheet: Table S2
#Table S2. Clinical and pathological characteristics of the TRACERx 421 LUAD cohort by patient.
Patient ID	Age	Sex	Smoking status	Pack-years	Adjuvant treatment	Surgery type	pStage (TNM v7)	Histology	Relapse site & category	Recurrence or death (DFS)	Time to recurrence or death (days)	Recurrence or new primary cancer or death (DFS2)	Time to recurrence or new primary cancer or death (days)	Flag for relapse site-specific survival analysis	Pre-op ctDNA (Tx421)	Pre-op ctDNA (Tx100)
CRUK0034	68	Female	Ex-Smoker	35	No adjuvant	lobectomy or more	IB	LUAD		0	1849	0	1849			pos
CRUK0159	60	Male	Smoker	38	Adjuvant	lobectomy or more	IB	LUAD	Second primary lung	1	2224	1	1935
CRUK0045	85	Male	Ex-Smoker	12.5	No adjuvant	lobectomy or more	IB	LUAD	Intrathoracic	1	917	1	917			pos
CRUK0005	74	Female	Ex-Smoker	56	No adjuvant	lobectomy or more	IIIA	LUAD		1	649	1	649			neg
CRUK0028	78	Female	Ex-Smoker	17.5	No adjuvant	lobectomy or more	IA	LUAD		0	1837	0	1837			neg
CRUK0015	73	Female	Never Smoked	0	No adjuvant	lobectomy or more	IA	LUAD		0	1775	0	1775			neg
CRUK0117	51	Male	Smoker	35	No adjuvant	lobectomy or more	IA	LUAD		0	1898	0	1898
CRUK0024	68	Male	Smoker	49.5	No adjuvant	lobectomy or more	IIA	LUAD		0	1833	0	1833			neg
CRUK0128	48	Female	Never Smoked	0	Adjuvant	lobectomy or more	IB	LUAD		0	1867	0	1867
CRUK0051	76	Male	Ex-Smoker	73.5	No adjuvant	lobectomy or more	IB	LUAD	Second primary lung	1	1337	1	1093	Uncertain relapse site or origin		neg
CRUK0042	68	Male	Never Smoked	0	No adjuvant	lobectomy or more	IA	LUAD	Other second primary	1	1313	1	532			neg
CRUK0004	69	Female	Ex-Smoker	13.5	Adjuvant	lobectomy or more	IIB	LUAD	Intra & Extra	1	325	1	325			neg
CRUK0057	67	Female	Smoker	53	No adjuvant	lobectomy or more	IB	LUADx2	Intrathoracic	1	1268	1	1268
CRUK0003	78	Female	Never Smoked	0	Adjuvant	lobectomy or more	IIIA	LUAD	Intra & Extra	1	217	1	217			neg
CRUK0026	67	Female	Ex-Smoker	0.05	No adjuvant	lobectomy or more	IA	LUAD		0	1889	0	1889			neg
CRUK0039	70	Male	Ex-Smoker	52	No adjuvant	lobectomy or more	IB	LUADx2	Intra & Extra	1	935	1	935
CRUK0016	70	Male	Ex-Smoker	70	Adjuvant	lobectomy or more	IB	LUAD		0	1783	0	1783			neg
CRUK0018	59	Male	Ex-Smoker	26.25	No adjuvant	lobectomy or more	IA	LUAD		0	1848	0	1848			neg
CRUK0053	68	Male	Ex-Smoker	76	No adjuvant	lobectomy or more	IB	LUAD		0	1849	0	1849			neg
CRUK0017	77	Female	Smoker	42	No adjuvant	sublobar resection	IA	LUAD		1	1315	1	1315			neg
CRUK0021	83	Female	Never Smoked	0	No adjuvant	lobectomy or more	IA	LUAD	Intrathoracic	1	537	1	537			neg
CRUK0060	48	Female	Smoker	21.75	No adjuvant	lobectomy or more	IA	LUAD		0	1849	0	1849
CRUK0032	73	Male	Smoker	58	No adjuvant	lobectomy or more	IB	LUAD	Intrathoracic	1	734	1	734
CRUK0055	54	Male	Smoker	20	Adjuvant	lobectomy or more	IIB	LUAD		0	1664	0	1664			pos
CRUK0020	83	Male	Ex-Smoker	102	No adjuvant	lobectomy or more	IB	LUAD		0	1545	0	1545			neg
CRUK0027	58	Female	Smoker	30	Adjuvant	lobectomy or more	IIA	LUAD		0	1810	0	1810		neg	neg
CRUK0124	78	Male	Ex-Smoker	18.75	No adjuvant	lobectomy or more	IIB	LUAD		0	1544	0	1544
CRUK0008	72	Male	Ex-Smoker	74	No adjuvant	lobectomy or more	IA	LUAD	Second primary lung	0	1934	1	1396		neg	neg
CRUK0199	50	Female	Smoker	7.2	No adjuvant	lobectomy or more	IB	LUAD		0	1852	0	1852		neg
CRUK0182	79	Male	Ex-Smoker	14	No adjuvant	sublobar resection	IA	LUAD		0	1797	0	1797
CRUK0029	56	Male	Ex-Smoker	32.5	No adjuvant	lobectomy or more	IIIA	LUAD	Extrathoracic	1	54	1	54			pos
CRUK0061	82	Male	Ex-Smoker	40	No adjuvant	lobectomy or more	IB	LUAD		0	1845	0	1845			neg
CRUK0023	68	Male	Ex-Smoker	55.25	Adjuvant	lobectomy or more	IIB	LUAD	Intrathoracic	1	316	1	316			neg
CRUK0035	75	Male	Ex-Smoker	31.05	Adjuvant	lobectomy or more	IIIB	LUAD	Extrathoracic	1	392	1	392			neg
CRUK0044	59	Female	Smoker	33.75	No adjuvant	lobectomy or more	IA	LUAD	Intra & Extra	1	194	1	194			neg
CRUK0050	55	Male	Smoker	42	No adjuvant	lobectomy or more	IIIA	LUAD	Intrathoracic	1	504	1	504		neg	neg
CRUK0030	75	Male	Ex-Smoker	60	Adjuvant	sublobar resection	IIIA	LUADx2		0	1819	0	1819
CRUK0043	68	Male	Ex-Smoker	4	No adjuvant	sublobar resection	IA	LUAD		0	1898	0	1898			neg
CRUK0038	81	Female	Ex-Smoker	30	No adjuvant	lobectomy or more	IB	LUAD	Intrathoracic	1	1242	1	1242		neg	neg
CRUK0157	66	Male	Smoker	12.5	Adjuvant	lobectomy or more	IIB	LUAD		0	1884	0	1884		pos
CRUK0052	59	Female	Ex-Smoker	35	Adjuvant	lobectomy or more	IIIA	LUAD		0	2148	0	2148			pos
CRUK0059	79	Female	Never Smoked	0	No adjuvant	lobectomy or more	IA	LUAD		0	1817	0	1817			neg
CRUK0058	74	Male	Ex-Smoker	60	Adjuvant	sublobar resection	IIB	LUAD		0	1872	0	1872			neg
CRUK0010	68	Male	Never Smoked	0	Adjuvant	lobectomy or more	IIIA	LUAD	Intrathoracic	1	1750	1	1750			neg
CRUK0002	81	Male	Ex-Smoker	8.75	No adjuvant	lobectomy or more	IB	LUAD		0	1901	0	1901			neg
CRUK0046	61	Female	Ex-Smoker	15	Adjuvant	lobectomy or more	IIA	LUAD	Second primary lung	1	840	1	840	Uncertain relapse site or origin	neg	neg
CRUK0142	73	Female	Smoker	78	No adjuvant	sublobar resection	IB	LUAD		1	145	1	145		neg
CRUK0115	91	Male	Ex-Smoker	47.25	No adjuvant	lobectomy or more	IB	LUAD		1	5	1	5		neg
CRUK0041	72	Male	Ex-Smoker	62	No adjuvant	sublobar resection	IB	LUAD	Intra & Extra	1	105	1	105			pos
CRUK0036	64	Female	Smoker	33.75	No adjuvant	lobectomy or more	IB	LUAD	Intrathoracic	1	306	1	306			pos
CRUK0012	65	Male	Ex-Smoker	14.25	No adjuvant	lobectomy or more	IA	LUAD		0	1800	0	1800			neg
CRUK0001	84	Male	Ex-Smoker	30	No adjuvant	lobectomy or more	IIA	LUAD		1	1120	1	1120		neg	neg
CRUK0047	72	Female	Ex-Smoker	33.75	No adjuvant	lobectomy or more	IA	LUAD		0	1832	0	1832			neg
CRUK0040	62	Female	Ex-Smoker	40	No adjuvant	sublobar resection	IA	LUAD		0	1924	0	1924			neg
CRUK0033	68	Male	Never Smoked	0	No adjuvant	lobectomy or more	IA	LUAD		0	1850	0	1850			neg
CRUK0193	74	Male	Never Smoked	0	No adjuvant	lobectomy or more	IA	LUAD		0	2107	0	2107		neg
CRUK0009	55	Male	Smoker	10.25	Adjuvant	lobectomy or more	IIB	LUAD		0	1100	0	1100			pos
CRUK0178	59	Male	Ex-Smoker	66.375	Adjuvant	lobectomy or more	IIA	LUAD&LUSC		0	66	0	66
CRUK0049	66	Female	Smoker	48	No adjuvant	lobectomy or more	IA	LUAD		0	1931	0	1931			neg
CRUK0054	76	Female	Never Smoked	0	No adjuvant	sublobar resection	IA	LUAD		0	1765	0	1765
CRUK0025	52	Male	Smoker	55.5	No adjuvant	lobectomy or more	IB	LUAD		0	1839	0	1839			neg
CRUK0006	66	Male	Smoker	43.75	No adjuvant	lobectomy or more	IA	LUAD		0	1811	0	1811			neg
CRUK0202	69	Female	Smoker	18.8	No adjuvant	lobectomy or more	IIA	LUAD		1	60	1	60
CRUK0007	69	Male	Ex-Smoker	0.675	No adjuvant	lobectomy or more	IA	LUAD		0	2244	0	2244			neg
CRUK0259	64	Female	Ex-Smoker	38	No adjuvant	lobectomy or more	IA	LUAD		0	1825	0	1825		neg
CRUK0270	68	Male	Ex-Smoker	136	Adjuvant	lobectomy or more	IIB	LUAD	Second primary lung	0	1822	1	1370		pos
CRUK0048	76	Female	Ex-Smoker	56	No adjuvant	lobectomy or more	IB	LUAD	Intrathoracic	1	723	1	723			neg
CRUK0296	64	Female	Smoker	35.25	Adjuvant	lobectomy or more	IB	LUAD	Intrathoracic	1	1055	1	1055		neg
CRUK0253	65	Female	Ex-Smoker	18.75	Adjuvant	lobectomy or more	IB	LUAD	Intrathoracic	1	564	1	564		neg
CRUK0019	54	Female	Never Smoked	0	No adjuvant	sublobar resection	IB	LUAD		0	1987	0	1987			neg
CRUK0285	68	Male	Ex-Smoker	51.975	Adjuvant	lobectomy or more	IIB	LUAD		0	1487	0	1487		pos
CRUK0272	92	Male	Ex-Smoker	24	No adjuvant	lobectomy or more	IIA	LUAD	Extrathoracic	1	95	1	95
CRUK0011	71	Female	Ex-Smoker	35	No adjuvant	lobectomy or more	IB	LUAD		0	1894	0	1894			neg
CRUK0037	83	Male	Ex-Smoker	9.75	No adjuvant	lobectomy or more	IIB	LUAD	Intra & Extra	1	313	1	313			neg
CRUK0014	66	Male	Never Smoked	0	No adjuvant	lobectomy or more	IA	LUAD		0	1885	0	1885			neg
CRUK0279	80	Female	Never Smoked	0	No adjuvant	lobectomy or more	IB	LUAD		0	1751	0	1751
CRUK0287	61	Female	Smoker	90	No adjuvant	lobectomy or more	IA	LUAD		0	1286	0	1286		neg
CRUK0276	76	Female	Smoker	37.5	No adjuvant	lobectomy or more	IB	LUAD		0	1808	0	1808		neg
CRUK0242	74	Male	Ex-Smoker	63.75	Adjuvant	lobectomy or more	IIIA	LUAD	Intra & Extra	1	300	1	300		pos
CRUK0056	71	Female	Ex-Smoker	90	No adjuvant	lobectomy or more	IB	LUAD		1	968	1	968			neg
CRUK0022	65	Female	Ex-Smoker	32.25	Adjuvant	lobectomy or more	IIIA	LUAD	Intra & Extra	1	573	1	573		pos	pos
CRUK0267	71	Female	Ex-Smoker	5	No adjuvant	lobectomy or more	IA	LUAD		0	2024	0	2024
CRUK0206	71	Male	Smoker	56	No adjuvant	lobectomy or more	IIA	LUAD	Intrathoracic	1	381	1	381		pos
CRUK0278	72	Female	Smoker	54	No adjuvant	lobectomy or more	IA	LUAD		0	1850	0	1850
CRUK0269	72	Male	Ex-Smoker	98	No adjuvant	sublobar resection	IB	LUAD	Second primary lung	0	2103	1	1408		neg
CRUK0249	78	Female	Smoker	29.5	No adjuvant	sublobar resection	IIIA	LUAD	Missing data	1	746	1	746	Uncertain relapse site or origin
CRUK0297	85	Male	Never Smoked	0	No adjuvant	lobectomy or more	IIIA	LUAD		0	2009	0	2009		neg
CRUK0284	66	Male	Ex-Smoker	63	Adjuvant	lobectomy or more	IIA	LUAD&Other	Intrathoracic	1	325	1	325
CRUK0233	59	Female	Smoker	30	No adjuvant	lobectomy or more	IA	LUAD		0	2135	0	2135
CRUK0280	66	Male	Smoker	37.5	No adjuvant	lobectomy or more	IIA	LUAD	Second primary lung	0	1609	1	143		neg
CRUK0247	64	Female	Smoker	48	No adjuvant	lobectomy or more	IA	LUAD	Intrathoracic	1	903	1	903
CRUK0218	53	Female	Smoker	18.5	No adjuvant	lobectomy or more	IB	LUAD		0	1291	0	1291
CRUK0274	71	Female	Smoker	28.5	Adjuvant	lobectomy or more	IB	LUAD		0	2147	0	2147
CRUK0212	63	Female	Ex-Smoker	9.75	Adjuvant	lobectomy or more	IIB	LUAD		0	1982	0	1982		neg
CRUK0299	49	Female	Smoker	34	Adjuvant	lobectomy or more	IIA	LUAD	Intrathoracic	1	640	1	640		neg
CRUK0246	69	Female	Ex-Smoker	38.25	Adjuvant	lobectomy or more	IIB	LUAD		0	1866	0	1866		neg
CRUK0361	73	Male	Ex-Smoker	32.875	No adjuvant	lobectomy or more	IIIA	LUAD	Intra & Extra	1	157	1	157		pos
CRUK0380	57	Female	Smoker	40	No adjuvant	lobectomy or more	IIA	LUAD		0	1939	0	1939
CRUK0352	68	Male	Smoker	35.25	Adjuvant	lobectomy or more	IIIA	LUAD	Intra & Extra	1	660	1	660		pos
CRUK0371	87	Male	Ex-Smoker	40	No adjuvant	sublobar resection	IB	LUAD		1	1429	1	1429		neg
CRUK0344	59	Male	Smoker	1.75	No adjuvant	lobectomy or more	IIA	LUAD	Intrathoracic	1	176	1	176		neg
CRUK0313	72	Female	Ex-Smoker	10.75	No adjuvant	lobectomy or more	IB	LUAD		0	1658	0	1658
CRUK0366	62	Female	Smoker	42	No adjuvant	sublobar resection	IA	LUAD		0	1515	0	1515
CRUK0369	71	Female	Smoker	22	No adjuvant	lobectomy or more	IIIA	LUAD		0	1898	0	1898		pos
CRUK0375	80	Male	Smoker	24.4	No adjuvant	sublobar resection	IA	LUAD		1	23	1	23
CRUK0388	79	Male	Ex-Smoker	15.75	No adjuvant	lobectomy or more	IIIA	LUAD	Intra & Extra	1	413	1	413		pos
CRUK0370	74	Female	Ex-Smoker	57	No adjuvant	lobectomy or more	IB	LUAD		0	1807	0	1807		neg
CRUK0386	80	Male	Ex-Smoker	136	No adjuvant	lobectomy or more	IA	LUAD	Other second primary	1	1224	1	941		neg
CRUK0322	70	Male	Smoker	100	No adjuvant	lobectomy or more	IA	LUAD		0	399	0	399		neg
CRUK0316	59	Male	Smoker	46	Adjuvant	lobectomy or more	IIB	LUAD		0	1127	0	1127		neg
CRUK0301	67	Female	Smoker	39.75	No adjuvant	lobectomy or more	IIA	LUADx2		1	321	1	321
CRUK0333	64	Female	Smoker	29.9	No adjuvant	lobectomy or more	IB	LUAD		0	1763	0	1763
CRUK0305	58	Female	Never Smoked	0	No adjuvant	lobectomy or more	IB	LUAD		0	1473	0	1473
CRUK0379	68	Male	Smoker	66.25	Adjuvant	lobectomy or more	IIB	LUAD	Extrathoracic	1	153	1	153		pos
CRUK0367	59	Male	Smoker	40	No adjuvant	lobectomy or more	IIB	LUAD	Extrathoracic	1	203	1	203		pos
CRUK0349	75	Female	Smoker	68	No adjuvant	sublobar resection	IA	LUAD	Intrathoracic	1	442	1	442
CRUK0377	65	Female	Ex-Smoker	44	No adjuvant	sublobar resection	IB	LUAD	Intra & Extra	1	199	1	199
CRUK0314	74	Male	Ex-Smoker	15	No adjuvant	lobectomy or more	IA	LUAD		0	1715	0	1715
CRUK0394	74	Male	Smoker	55	No adjuvant	lobectomy or more	IIA	LUAD&LUSC		0	572	0	572
CRUK0339	72	Female	Ex-Smoker	17	No adjuvant	lobectomy or more	IA	LUAD		0	1829	0	1829
CRUK0368	81	Male	Ex-Smoker	35	Adjuvant	lobectomy or more	IIIA	LUAD	Intra & Extra	1	212	1	212		pos
CRUK0382	91	Male	Ex-Smoker	35	No adjuvant	sublobar resection	IB	LUAD		0	1556	0	1556
CRUK0319	67	Female	Ex-Smoker	0.75	Adjuvant	lobectomy or more	IIA	LUAD		0	2027	0	2027
CRUK0350	71	Male	Smoker	27.5	No adjuvant	sublobar resection	IA	LUAD		0	508	0	508		neg
CRUK0337	62	Female	Smoker	35.25	Adjuvant	lobectomy or more	IIIA	LUAD		0	1947	0	1947		pos
CRUK0324	62	Male	Smoker	50	No adjuvant	lobectomy or more	IA	LUAD		0	1886	0	1886		neg
CRUK0359	69	Female	Ex-Smoker	26.1	No adjuvant	lobectomy or more	IA	LUAD		0	1488	0	1488
CRUK0343	87	Male	Ex-Smoker	22.575	No adjuvant	lobectomy or more	IIIA	LUAD	Intrathoracic	1	162	1	162
CRUK0385	57	Female	Smoker	19	Adjuvant	lobectomy or more	IIA	LUAD	Intra & Extra	1	360	1	360		pos
CRUK0460	60	Female	Smoker	40	No adjuvant	sublobar resection	IA	LUADx2		0	1294	0	1294
CRUK0430	55	Female	Ex-Smoker	50	Adjuvant	lobectomy or more	IB	LUAD		0	1821	0	1821
CRUK0409	65	Male	Ex-Smoker	54.25	No adjuvant	lobectomy or more	IIA	LUAD		0	467	0	467		pos
CRUK0492	59	Female	Never Smoked	0	No adjuvant	lobectomy or more	IA	LUAD		0	1956	0	1956
CRUK0479	79	Female	Never Smoked	0	No adjuvant	lobectomy or more	IA	LUAD		0	1435	0	1435
CRUK0487	77	Male	Ex-Smoker	45	No adjuvant	lobectomy or more	IIIA	LUAD		1	11	1	11		pos
CRUK0408	63	Male	Ex-Smoker	19.5	No adjuvant	lobectomy or more	IA	LUAD		0	1890	0	1890		neg
CRUK0497	71	Male	Ex-Smoker	50	Adjuvant	lobectomy or more	IIB	LUAD	Extrathoracic	1	170	1	170		pos
CRUK0456	60	Female	Smoker	33.75	No adjuvant	lobectomy or more	IA	LUAD		0	650	0	650
CRUK0410	71	Female	Never Smoked	0	Adjuvant	lobectomy or more	IIIA	LUAD	Intrathoracic	1	472	1	472		pos
CRUK0412	50	Male	Ex-Smoker	36	Adjuvant	lobectomy or more	IIIA	LUAD	Intrathoracic	1	280	1	280		pos
CRUK0401	60	Male	Smoker	2.3	Adjuvant	lobectomy or more	IIA	LUAD		0	1912	0	1912
CRUK0415	69	Female	Smoker	50	No adjuvant	sublobar resection	IIIA	LUAD		0	482	0	482
CRUK0413	85	Female	Ex-Smoker	27	No adjuvant	lobectomy or more	IB	LUAD		0	1350	0	1350
CRUK0496	78	Female	Smoker	15.5	Adjuvant	lobectomy or more	IIA	LUAD		1	86	1	86		neg
CRUK0441	64	Female	Ex-Smoker	1.75	No adjuvant	lobectomy or more	IB	LUADx2		1	74	1	74
CRUK0407	59	Male	Ex-Smoker	30	Adjuvant	lobectomy or more	IIIA	LUAD	Extrathoracic	1	1364	1	1364		neg
CRUK0431	63	Male	Ex-Smoker	20	Adjuvant	lobectomy or more	IIB	LUAD		1	519	1	519		neg
CRUK0447	64	Female	Ex-Smoker	78	No adjuvant	lobectomy or more	IB	LUAD		0	1106	0	1106		neg
CRUK0404	63	Female	Smoker	22	No adjuvant	lobectomy or more	IA	LUAD		0	1907	0	1907
CRUK0450	60	Female	Smoker	33.75	No adjuvant	lobectomy or more	IA	LUAD		0	1473	0	1473
CRUK0445	71	Female	Ex-Smoker	61.5	No adjuvant	lobectomy or more	IIB	LUAD		1	743	1	743
CRUK0486	65	Female	Ex-Smoker	44	No adjuvant	sublobar resection	IA	LUAD		0	1469	0	1469
CRUK0416	70	Male	Ex-Smoker	8.25	Adjuvant	lobectomy or more	IIA	LUAD		1	99	1	99		pos
CRUK0428	66	Female	Smoker	36.75	Adjuvant	lobectomy or more	IIIA	LUAD	Second primary lung	0	302	1	302	Uncertain relapse site or origin	neg
CRUK0462	77	Female	Ex-Smoker	33	No adjuvant	lobectomy or more	IB	LUAD	Extrathoracic	1	1442	1	1442
CRUK0418	72	Male	Ex-Smoker	64.75	Adjuvant	lobectomy or more	IIA	LUADx2	Extrathoracic	1	267	1	267
CRUK0471	55	Female	Smoker	50	No adjuvant	lobectomy or more	IA	LUAD		0	1721	0	1721
CRUK0406	82	Female	Ex-Smoker	36	No adjuvant	sublobar resection	IB	LUAD	Intra & Extra	1	236	1	236		pos
CRUK0453	57	Female	Smoker	6.15	No adjuvant	lobectomy or more	IA	LUAD	Extrathoracic	1	467	1	467		pos
CRUK0542	69	Female	Smoker	52	No adjuvant	lobectomy or more	IB	LUAD		0	1846	0	1846		pos
CRUK0573	67	Female	Smoker	21	No adjuvant	lobectomy or more	IA	LUAD		0	1741	0	1741
CRUK0525	52	Female	Never Smoked	0	No adjuvant	lobectomy or more	IB	LUAD		0	1184	0	1184		neg
CRUK0541	68	Male	Ex-Smoker	49	Adjuvant	lobectomy or more	IIIA	LUAD	Extrathoracic	1	240	1	240
CRUK0592	63	Female	Ex-Smoker	40	No adjuvant	sublobar resection	IA	LUAD		0	1461	0	1461
CRUK0578	65	Male	Never Smoked	0	No adjuvant	lobectomy or more	IA	LUAD		0	1821	0	1821		neg
CRUK0519	51	Male	Smoker	21	Adjuvant	lobectomy or more	IIIA	LUAD	Other second primary	0	1329	1	1157		pos
CRUK0533	68	Male	Ex-Smoker	25	No adjuvant	lobectomy or more	IIA	LUAD		0	1675	0	1675		neg
CRUK0581	67	Male	Ex-Smoker	75	No adjuvant	lobectomy or more	IA	LUAD		0	1659	0	1659		neg
CRUK0537	57	Female	Smoker	57	No adjuvant	lobectomy or more	IB	LUAD	Intrathoracic	1	206	1	206
CRUK0572	73	Male	Ex-Smoker	22.5	Adjuvant	lobectomy or more	IIIA	LUAD		1	340	1	340
CRUK0555	74	Male	Smoker	112.5	No adjuvant	lobectomy or more	IA	LUAD&LUSC		1	280	1	280
CRUK0586	69	Male	Smoker	57.51	Adjuvant	lobectomy or more	IIIA	LUAD&LUSC	Intra & Extra	1	333	1	333
CRUK0530	40	Male	Smoker	15.75	Adjuvant	lobectomy or more	IIIA	LUAD	Intrathoracic	1	540	1	540		pos
CRUK0588	75	Male	Never Smoked	0	Adjuvant	lobectomy or more	IIB	LUAD		0	1710	0	1710
CRUK0559	76	Male	Smoker	36	No adjuvant	lobectomy or more	IIIA	LUAD	Intrathoracic	1	169	1	169		pos
CRUK0570	79	Female	Ex-Smoker	40.5	No adjuvant	lobectomy or more	IA	LUAD	Intrathoracic	1	682	1	682		neg
CRUK0513	84	Male	Ex-Smoker	1.25	No adjuvant	lobectomy or more	IIA	LUAD		0	1078	0	1078		neg
CRUK0504	63	Female	Smoker	34.4	No adjuvant	lobectomy or more	IIB	LUAD		0	1700	0	1700		neg
CRUK0569	72	Male	Ex-Smoker	45	No adjuvant	lobectomy or more	IA	LUAD		0	1362	0	1362		neg
CRUK0548	87	Female	Ex-Smoker	4	No adjuvant	lobectomy or more	IB	LUAD		0	585	0	585		neg
CRUK0521	72	Male	Smoker	43.5	Adjuvant	lobectomy or more	IIB	LUAD	Intrathoracic	1	511	1	511		neg
CRUK0512	75	Female	Ex-Smoker	33	Adjuvant	lobectomy or more	IB	LUAD	Second primary lung	0	447	1	447	Uncertain relapse site or origin	neg
CRUK0543	71	Female	Ex-Smoker	20	Adjuvant	lobectomy or more	IIIA	LUAD	Intrathoracic	1	559	1	559		pos
CRUK0520	61	Male	Never Smoked	0	Adjuvant	lobectomy or more	IIIA	LUAD		0	1195	0	1195		neg
CRUK0567	53	Female	Smoker	19	Adjuvant	lobectomy or more	IIIA	LUAD	Extrathoracic	1	209	1	209		pos
CRUK0511	71	Female	Ex-Smoker	30	No adjuvant	lobectomy or more	IB	LUAD	Other second primary	0	866	1	866	Uncertain relapse site or origin	neg
CRUK0552	73	Female	Ex-Smoker	30	No adjuvant	lobectomy or more	IB	LUAD	Intrathoracic	1	476	1	476		pos
CRUK0684	64	Female	Ex-Smoker	4	No adjuvant	lobectomy or more	IA	LUAD		0	1072	0	1072		neg
CRUK0610	63	Male	Ex-Smoker	33	Adjuvant	lobectomy or more	IIB	LUAD	Extrathoracic	1	514	1	514		pos
CRUK0620	59	Female	Ex-Smoker	20	No adjuvant	lobectomy or more	IIB	LUADx2	Intra & Extra	1	131	1	131
CRUK0667	75	Male	Ex-Smoker	48	No adjuvant	lobectomy or more	IIIA	LUAD	Other second primary	0	1691	1	1659		pos
CRUK0666	78	Male	Ex-Smoker	31	No adjuvant	lobectomy or more	IIA	LUAD	Intra & Extra	1	305	1	305		pos
CRUK0633	77	Female	Smoker	56	No adjuvant	sublobar resection	IB	LUAD		0	1376	0	1376
CRUK0687	79	Female	Ex-Smoker	18.75	No adjuvant	sublobar resection	IB	LUAD	Other second primary	1	1143	1	1127
CRUK0625	68	Male	Smoker	27.5	Adjuvant	lobectomy or more	IIIA	LUAD		0	1282	0	1282
CRUK0696	60	Female	Smoker	37	No adjuvant	lobectomy or more	IB	LUAD		0	1702	0	1702		neg
CRUK0693	70	Male	Smoker	36	No adjuvant	lobectomy or more	IIIA	LUAD	Extrathoracic	1	315	1	315
CRUK0642	76	Female	Ex-Smoker	25	No adjuvant	lobectomy or more	IA	LUAD		0	908	0	908
CRUK0628	65	Female	Ex-Smoker	10	No adjuvant	lobectomy or more	IA	LUAD	Other second primary	1	922	1	480
CRUK0678	57	Female	Smoker	47	No adjuvant	sublobar resection	IA	LUAD		0	1466	0	1466
CRUK0643	71	Female	Smoker	45	No adjuvant	lobectomy or more	IA	LUAD	Intrathoracic	1	932	1	932		neg
CRUK0650	56	Female	Smoker	40	Adjuvant	lobectomy or more	IIB	LUAD		0	1174	0	1174
CRUK0607	64	Female	Ex-Smoker	40	Adjuvant	lobectomy or more	IIIA	LUAD	Extrathoracic	1	476	1	476		neg
CRUK0680	60	Male	Smoker	69	No adjuvant	lobectomy or more	IIA	LUAD		0	1691	0	1691
CRUK0655	68	Female	Smoker	50	No adjuvant	lobectomy or more	IIB	LUAD		0	1374	0	1374
CRUK0634	61	Male	Smoker	66	No adjuvant	lobectomy or more	IB	LUAD		0	1421	0	1421
CRUK0709	60	Female	Smoker	32	Adjuvant	lobectomy or more	IIB	LUAD		0	1109	0	1109
CRUK0742	86	Female	Ex-Smoker	15.75	Adjuvant	lobectomy or more	IIIA	LUAD	Intrathoracic	1	146	1	146		neg
CRUK0795	72	Male	Smoker	50	No adjuvant	lobectomy or more	IA	LUAD	Second primary lung	0	1232	1	1182
CRUK0753	78	Male	Ex-Smoker	19	No adjuvant	lobectomy or more	IA	LUAD		0	1153	0	1153
CRUK0721	62	Female	Smoker	48	Adjuvant	lobectomy or more	IIA	LUAD&LUSC		0	1541	0	1541
CRUK0775	84	Female	Ex-Smoker	2.5	No adjuvant	lobectomy or more	IB	LUAD		0	1094	0	1094
CRUK0799	85	Female	Smoker	70	No adjuvant	lobectomy or more	IIIA	LUAD		1	1016	1	1016
CRUK0730	77	Female	Ex-Smoker	9.6	Adjuvant	lobectomy or more	IIIA	LUAD	Intra & Extra	1	378	1	378		pos
CRUK0787	37	Female	Ex-Smoker	0.6	Adjuvant	lobectomy or more	IIA	LUAD	Intrathoracic	1	1004	1	1004
CRUK0748	74	Male	Ex-Smoker	7.7	No adjuvant	lobectomy or more	IIIA	LUAD	Extrathoracic	1	15	1	15		pos
CRUK0707	76	Male	Ex-Smoker	54	No adjuvant	lobectomy or more	IIA	LUAD	Extrathoracic	1	50	1	50
CRUK0761	81	Female	Never Smoked	0	No adjuvant	lobectomy or more	IB	LUAD		0	1637	0	1637
CRUK0762	71	Female	Ex-Smoker	18	Adjuvant	lobectomy or more	IIIA	LUAD	Intra & Extra	1	778	1	778		pos
CRUK0736	80	Male	Ex-Smoker	49	No adjuvant	sublobar resection	IIIA	LUAD	Extrathoracic	1	682	1	682		pos
CRUK0766	43	Male	Smoker	25	Adjuvant	lobectomy or more	IIA	LUAD&Other		0	1092	0	1092
CRUK0715	86	Male	Ex-Smoker	7.5	No adjuvant	sublobar resection	IA	LUAD		1	110	1	110
CRUK0756	75	Male	Ex-Smoker	94	No adjuvant	lobectomy or more	IA	LUAD		0	1129	0	1129
CRUK0794	76	Male	Never Smoked	0	No adjuvant	lobectomy or more	IIIA	LUAD		0	1537	0	1537
CRUK0755	58	Female	Never Smoked	0	Adjuvant	lobectomy or more	IIA	LUAD		0	1576	0	1576
CRUK0793	81	Male	Ex-Smoker	50	No adjuvant	lobectomy or more	IB	LUAD		1	1069	1	1069
CRUK0738	78	Female	Smoker	37.5	No adjuvant	lobectomy or more	IA	LUAD		0	1132	0	1132
CRUK0733	66	Male	Ex-Smoker	70	No adjuvant	lobectomy or more	IIIA	LUAD		1	8	1	8
CRUK0722	73	Female	Ex-Smoker	45	No adjuvant	lobectomy or more	IIIA	LUAD		0	1126	0	1126
CRUK0771	39	Male	Smoker	9.2	Adjuvant	lobectomy or more	IIA	LUAD		0	445	0	445
CRUK0741	61	Female	Smoker	40	No adjuvant	lobectomy or more	IB	LUAD		0	1526	0	1526
CRUK0764	68	Male	Ex-Smoker	1.5	No adjuvant	lobectomy or more	IB	LUAD	Intra & Extra	1	1447	1	1447
CRUK0788	51	Male	Ex-Smoker	48	Adjuvant	lobectomy or more	IIB	LUAD		0	153	0	153
CRUK0704	80	Female	Ex-Smoker	45	Adjuvant	lobectomy or more	IIA	LUADx3		1	82	1	82
CRUK0745	75	Male	Ex-Smoker	82.08	Adjuvant	lobectomy or more	IIIA	LUAD		0	1442	0	1442
CRUK0893	59	Female	Smoker	32.25	No adjuvant	lobectomy or more	IA	LUAD		0	1001	0	1001
CRUK0817	64	Male	Ex-Smoker	16.2	Adjuvant	lobectomy or more	IIB	LUAD	Intrathoracic	1	203	1	203
CRUK0864	78	Female	Ex-Smoker	15	Adjuvant	lobectomy or more	IIA	LUAD		0	1434	0	1434
CRUK0810	59	Female	Smoker	22	Adjuvant	lobectomy or more	IIIA	LUAD	Intra & Extra	1	197	1	197
CRUK0881	84	Male	Smoker	70	No adjuvant	lobectomy or more	IIA	LUADx2	Intrathoracic	1	748	1	748

## Sheet: Table S3
#Table S3. Clinical and pathological characteristics of the TRACERx 421 LUAD cohort by tumour.
Patient ID	Tumour ID	Tumour category	Predominant subtype	Lepidic%	Papillary%	Acinar%	Cribriform%	Micropapillary%	Solid%	Any lepidic	Any papillary	Any acinar	Any cribriform	Any micropapillary	Any solid	Lobe	Size	STAS	Necrosis
CRUK0034	CRUK0034	This is the most advanced tumour in the patient (including single tumour case).	acinar	10	0	50	40	0	0	Yes	No	Yes	Yes	No	No	Right Upper Lobe	40	absent	present
CRUK0159	CRUK0159	This is the most advanced tumour in the patient (including single tumour case).	acinar	0	30	35	0	0	35	No	Yes	Yes	No	No	Yes	Right Upper Lobe	36
CRUK0045	CRUK0045	This is the most advanced tumour in the patient (including single tumour case).	papillary	5	65	10	0	5	15	Yes	Yes	Yes	No	Yes	Yes	Left Lower Lobe	48	present	present
CRUK0005	CRUK0005	This is the most advanced tumour in the patient (including single tumour case).	acinar	10	0	40	0	20	30	Yes	No	Yes	Yes	Yes	Yes	Right Lower Lobe	43	absent	absent
CRUK0028	CRUK0028	This is the most advanced tumour in the patient (including single tumour case).	lepidic	50	15	30	0	5	0	Yes	Yes	Yes	No	Yes	No	Right Upper Lobe	22	present	absent
CRUK0015	CRUK0015	This is the most advanced tumour in the patient (including single tumour case).	acinar	20	20	50	10	0	0	Yes	Yes	Yes	Yes	No	No	Right Lower Lobe	19	present	absent
CRUK0117	CRUK0117	This is the most advanced tumour in the patient (including single tumour case).	solid	0	0	40	0	0	60	No	No	Yes	No	No	Yes	Right Upper Lobe	16
CRUK0024	CRUK0024	This is the most advanced tumour in the patient (including single tumour case).	acinar	0	10	80	10	0	0	No	Yes	Yes	Yes	No	No	Right Upper Lobe	52	absent	absent
CRUK0128	CRUK0128	This is the most advanced tumour in the patient (including single tumour case).	invasive_mucinous	60	0	40	0	0	0	Yes	No	Yes	No	No	No	Right Lower Lobe	50	present	absent
CRUK0051	CRUK0051	This is the most advanced tumour in the patient (including single tumour case).	cribriform	0	0	30	40	30	0	No	No	Yes	Yes	Yes	No	Left Upper Lobe	50	present	present
CRUK0042	CRUK0042	This is the most advanced tumour in the patient (including single tumour case).	invasive_mucinous	85	0	15	0	0	0	Yes	No	Yes	No	No	No	Right Upper Lobe	30	present	absent
CRUK0004	CRUK0004	This is the most advanced tumour in the patient (including single tumour case).	acinar	10	0	80	10	0	0	Yes	No	Yes	Yes	No	No	Left Upper Lobe	47	absent	absent
CRUK0057	CRUK0057	This is the most advanced tumour in the patient (including single tumour case).	solid	0	0	5	0	15	80	No	No	Yes	No	Yes	Yes	Right Middle Lobe	22	absent	absent
CRUK0003	CRUK0003	This is the most advanced tumour in the patient (including single tumour case).	acinar	0	0	100	0	0	0	No	No	Yes	No	No	No	Right Upper Lobe	52	present	absent
CRUK0026	CRUK0026	This is the most advanced tumour in the patient (including single tumour case).	acinar	10	0	90	0	0	0	Yes	No	Yes	No	No	No	Right Upper Lobe	26	absent	absent
CRUK0039	CRUK0039	kissing/collision tumour. Cannot directly match stage/size with genomic data	solid	0	0	0	0	0	100	No	No	No	No	No	Yes	Left Upper Lobe		present	present
CRUK0016	CRUK0016	This is the most advanced tumour in the patient (including single tumour case).	acinar	10	10	75	0	5	0	Yes	Yes	Yes	No	Yes	No	Right Upper Lobe	28	present	absent
CRUK0018	CRUK0018	This is the most advanced tumour in the patient (including single tumour case).	lepidic	40	0	10	20	0	30	Yes	No	Yes	Yes	No	Yes	Right Upper Lobe	24	present	absent
CRUK0053	CRUK0053	This is the most advanced tumour in the patient (including single tumour case).	acinar	35	15	40	10	0	0	Yes	Yes	Yes	Yes	No	No	Right Upper Lobe	19	absent	absent
CRUK0017	CRUK0017	This is the most advanced tumour in the patient (including single tumour case).	solid	0	0	10	15	0	75	No	No	Yes	Yes	No	Yes	Left Upper Lobe	18	absent	present
CRUK0021	CRUK0021	This is the most advanced tumour in the patient (including single tumour case).	solid	0	0	10	10	0	80	No	No	Yes	Yes	No	Yes	Left Upper Lobe	18	present	present
CRUK0060	CRUK0060	This is the most advanced tumour in the patient (including single tumour case).	lepidic	50	0	50	0	0	0	Yes	No	Yes	No	No	No	Right Upper Lobe	10	absent	absent
CRUK0032	CRUK0032	This is the most advanced tumour in the patient (including single tumour case).	papillary	0	45	40	5	10	0	No	Yes	Yes	Yes	Yes	No	Right Lower Lobe	34	absent	present
CRUK0055	CRUK0055	This is the most advanced tumour in the patient (including single tumour case).	solid	0	0	10	35	0	55	No	No	Yes	Yes	No	Yes	Right Lower Lobe	45	absent	absent
CRUK0020	CRUK0020	This is the most advanced tumour in the patient (including single tumour case).	solid	0	0	15	0	0	85	No	No	Yes	No	No	Yes	Right Upper Lobe	19	absent	absent
CRUK0027	CRUK0027	This is the most advanced tumour in the patient (including single tumour case).	solid	0	0	10	0	0	90	No	No	Yes	Yes	No	Yes	Right Lower Lobe	22	present	absent
CRUK0124	CRUK0124	This is the most advanced tumour in the patient (including single tumour case).	papillary	10	80	10	0	0	0	Yes	Yes	Yes	No	No	No	Left Lower Lobe	35	absent	absent
CRUK0008	CRUK0008	This is the most advanced tumour in the patient (including single tumour case).	papillary	0	60	40	0	0	0	No	Yes	Yes	No	No	No	Right Lower Lobe	25	absent	absent
CRUK0199	CRUK0199	This is the most advanced tumour in the patient (including single tumour case).	acinar	40	0	50	0	0	10	Yes	No	Yes	No	No	Yes	Right Upper Lobe	32	absent	absent
CRUK0182	CRUK0182	This is the most advanced tumour in the patient (including single tumour case).	micropapillary	0	10	20	15	40	15	No	Yes	Yes	Yes	Yes	Yes	Left Upper Lobe	29	present	absent
CRUK0029	CRUK0029	This is the most advanced tumour in the patient (including single tumour case).	solid	0	0	0	0	0	100	No	No	Yes	Yes	No	Yes	Right Upper Lobe	70	absent	present
CRUK0061	CRUK0061	This is the most advanced tumour in the patient (including single tumour case).	lepidic	75	25	0	0	0	0	Yes	Yes	No	No	No	No	Right Lower Lobe	30	absent	absent
CRUK0023	CRUK0023	This is the most advanced tumour in the patient (including single tumour case).	invasive_mucinous	75	0	25	0	0	0	Yes	Yes	Yes	No	No	No	Left Lower Lobe	71	present	absent
CRUK0035	CRUK0035	This is the most advanced tumour in the patient (including single tumour case).	solid	0	0	15	25	0	60	No	No	Yes	Yes	No	Yes	Right Lower Lobe	28	absent	absent
CRUK0044	CRUK0044	This is the most advanced tumour in the patient (including single tumour case).	acinar	0	0	95	5	0	0	No	No	Yes	Yes	No	No	Right Upper Lobe	23	absent	absent
CRUK0050	CRUK0050	This is the most advanced tumour in the patient (including single tumour case).	invasive_mucinous	20	15	0	5	60	0	Yes	Yes	No	Yes	Yes	No	Right Upper Lobe	120	present	absent
CRUK0030	CRUK0030-Cluster1	This is NOT the most advanced tumour in the patient.	solid	0	0	45	0	0	55	No	No	Yes	No	No	Yes	Left Upper lobe	15	present	absent
CRUK0030	CRUK0030-Cluster2	This is the most advanced tumour in the patient (including single tumour case).	acinar	15	0	55	0	0	30	Yes	No	Yes	No	No	Yes	Left Upper Lobe	21	present
CRUK0043	CRUK0043	This is the most advanced tumour in the patient (including single tumour case).	lepidic	60	0	40	0	0	0	Yes	No	Yes	No	No	No	Right Lower Lobe	20	absent	absent
CRUK0038	CRUK0038	This is the most advanced tumour in the patient (including single tumour case).	acinar	45	0	55	0	0	0	Yes	No	Yes	No	No	No	Right Middle Lobe	25	present	absent
CRUK0157	CRUK0157	This is the most advanced tumour in the patient (including single tumour case).	solid	0	0	0	0	0	100	No	No	No	No	No	Yes	Left Lower Lobe	105	absent	present
CRUK0052	CRUK0052	This is the most advanced tumour in the patient (including single tumour case).	solid	0	0	5	10	0	85	No	No	Yes	Yes	No	Yes	Right Upper Lobe	37	absent	absent
CRUK0059	CRUK0059	This is the most advanced tumour in the patient (including single tumour case).	invasive_mucinous	90	0	10	0	0	0	Yes	No	Yes	No	No	No	Right Lower Lobe	11	present	absent
CRUK0058	CRUK0058	This is the most advanced tumour in the patient (including single tumour case).	acinar	30	20	40	0	5	5	Yes	Yes	Yes	No	Yes	Yes	Right Lower Lobe	16	absent	absent
CRUK0010	CRUK0010	This is the most advanced tumour in the patient (including single tumour case).	papillary	10	40	10	15	5	20	Yes	Yes	Yes	Yes	Yes	Yes	Right Upper Lobe	32	present	absent
CRUK0002	CRUK0002	This is the most advanced tumour in the patient (including single tumour case).	acinar	0	0	50	30	0	20	No	No	Yes	Yes	No	Yes	Left Lower Lobe	35	absent	present
CRUK0046	CRUK0046	This is the most advanced tumour in the patient (including single tumour case).	solid	20	25	20	0	5	30	Yes	Yes	Yes	No	Yes	Yes	Right Lower Lobe	60	present	absent
CRUK0142	CRUK0142	This is the most advanced tumour in the patient (including single tumour case).	acinar	0	0	85	0	0	15	No	No	Yes	No	No	Yes	Right Upper Lobe	36	present	present
CRUK0115	CRUK0115	This is the most advanced tumour in the patient (including single tumour case).	solid	0	0	0	0	0	100	No	No	No	No	No	Yes	Right Upper Lobe	33	present	present
CRUK0041	CRUK0041	This is the most advanced tumour in the patient (including single tumour case).	solid	0	0	0	0	0	100	No	No	No	No	No	Yes	Right Lower Lobe	35	absent	present
CRUK0036	CRUK0036	This is the most advanced tumour in the patient (including single tumour case).	solid	0	0	0	10	0	90	No	No	No	Yes	No	Yes	Right Lower Lobe	40	absent	present
CRUK0012	CRUK0012	This is the most advanced tumour in the patient (including single tumour case).	lepidic	85	0	10	0	0	5	Yes	No	Yes	No	No	Yes	Right Lower Lobe	28	absent	absent
CRUK0001	CRUK0001	This is the most advanced tumour in the patient (including single tumour case).	acinar	5	0	80	15	0	0	Yes	No	Yes	Yes	No	No	Right Upper Lobe	26	absent	absent
CRUK0047	CRUK0047	This is the most advanced tumour in the patient (including single tumour case).	invasive_mucinous	70	0	30	0	0	0	Yes	No	Yes	No	No	No	Left Upper Lobe	21	present	absent
CRUK0040	CRUK0040	This is the most advanced tumour in the patient (including single tumour case).	papillary	0	80	20	0	0	0	No	Yes	Yes	No	No	No	Left Upper Lobe	14	absent	absent
CRUK0033	CRUK0033	This is the most advanced tumour in the patient (including single tumour case).	lepidic	55	40	5	0	0	0	Yes	Yes	Yes	No	No	No	Left Lower Lobe	21	present	absent
CRUK0193	CRUK0193	This is the most advanced tumour in the patient (including single tumour case).	invasive_mucinous	50	0	10	35	5	0	Yes	No	Yes	Yes	Yes	No	Left Lower Lobe	27	present	absent
CRUK0009	CRUK0009	This is the most advanced tumour in the patient (including single tumour case).	solid	0	0	35	0	0	65	No	No	Yes	Yes	No	Yes	Left Lower Lobe	65	present	present
CRUK0178	CRUK0178	This is the most advanced tumour in the patient (including single tumour case).	solid	0	0	0	0	0	100	No	No	No	No	No	Yes	Left Upper Lobe	20	present	present
CRUK0049	CRUK0049	This is the most advanced tumour in the patient (including single tumour case).	acinar	40	0	60	0	0	0	Yes	No	Yes	No	No	No	Left Upper Lobe	20	absent	absent
CRUK0054	CRUK0054	This is the most advanced tumour in the patient (including single tumour case).	lepidic	80	0	20	0	0	0	Yes	No	Yes	No	No	No	Left Upper Lobe	14	absent	absent
CRUK0025	CRUK0025	This is the most advanced tumour in the patient (including single tumour case).	lepidic	45	0	30	0	10	15	Yes	Yes	Yes	No	Yes	Yes	Right Upper Lobe	33	present	absent
CRUK0006	CRUK0006	This is the most advanced tumour in the patient (including single tumour case).	acinar	20	0	45	0	0	35	Yes	No	Yes	No	No	Yes	Left Upper Lobe	18	absent	present
CRUK0202	CRUK0202	This is the most advanced tumour in the patient (including single tumour case).	solid	0	0	0	20	0	80	No	No	No	Yes	No	Yes	Left Upper Lobe	22	absent	present
CRUK0007	CRUK0007	This is the most advanced tumour in the patient (including single tumour case).	lepidic	60	0	10	30	0	0	Yes	No	Yes	Yes	No	No	Left Lower Lobe	18	absent	absent
CRUK0259	CRUK0259	This is the most advanced tumour in the patient (including single tumour case).	acinar	0	0	60	0	0	40	No	No	Yes	No	No	Yes	Left Upper Lobe	23	present	absent
CRUK0270	CRUK0270	This is the most advanced tumour in the patient (including single tumour case).	papillary	0	60	30	0	0	10	No	Yes	Yes	Yes	No	Yes	Left Lower Lobe	85	absent	present
CRUK0048	CRUK0048	This is the most advanced tumour in the patient (including single tumour case).	lepidic	40	15	25	0	20	0	Yes	Yes	Yes	No	Yes	No	Right Upper Lobe	33	present	absent
CRUK0296	CRUK0296	This is the most advanced tumour in the patient (including single tumour case).	lepidic	70	30	0	0	0	0	Yes	Yes	No	No	No	No	Left Upper Lobe	45	present	absent
CRUK0253	CRUK0253	This is the most advanced tumour in the patient (including single tumour case).	papillary	5	35	35	10	15	0	Yes	Yes	Yes	Yes	Yes	No	Left Upper Lobe	40	present	absent
CRUK0019	CRUK0019	This is the most advanced tumour in the patient (including single tumour case).	acinar	25	30	45	0	0	0	Yes	Yes	Yes	No	No	No	Right Lower Lobe	32	absent	absent
CRUK0285	CRUK0285	This is the most advanced tumour in the patient (including single tumour case).	solid	0	0	0	0	0	100	No	No	No	No	No	Yes	Left Upper Lobe	50	absent	present
CRUK0272	CRUK0272	This is the most advanced tumour in the patient (including single tumour case).	solid	0	0	10	0	0	90	No	No	Yes	No	No	Yes	Right Upper Lobe	55	present	absent
CRUK0011	CRUK0011	This is the most advanced tumour in the patient (including single tumour case).	lepidic	70	0	30	0	0	0	Yes	No	Yes	No	No	No	Right Lower Lobe	40	absent	absent
CRUK0037	CRUK0037	This is the most advanced tumour in the patient (including single tumour case).	acinar	20	0	80	0	0	0	Yes	No	Yes	No	No	No	Left Upper Lobe	75	present	absent
CRUK0014	CRUK0014	This is the most advanced tumour in the patient (including single tumour case).	invasive_mucinous	60	0	40	0	0	0	Yes	No	Yes	No	No	No	Left Upper Lobe	13	absent	absent
CRUK0279	CRUK0279	This is the most advanced tumour in the patient (including single tumour case).	acinar	35	0	35	5	0	25	Yes	No	Yes	Yes	No	Yes	Right Upper Lobe	40	absent	absent
CRUK0223	CRUK0223-Cluster2	This is NOT the most advanced tumour in the patient.	invasive_mucinous	80	0	20	0	0	0	Yes	No	Yes	No	No	No	Right Middle Lobe	35	present	absent
CRUK0287	CRUK0287	This is the most advanced tumour in the patient (including single tumour case).	solid	0	0	0	0	0	100	No	No	No	No	No	Yes	Left Upper Lobe	14	present	present
CRUK0276	CRUK0276	This is the most advanced tumour in the patient (including single tumour case).	solid	10	0	10	10	0	70	Yes	No	Yes	Yes	No	Yes	Left Upper Lobe	25	absent	present
CRUK0242	CRUK0242	This is the most advanced tumour in the patient (including single tumour case).	acinar	0	25	60	0	5	10	No	Yes	Yes	No	Yes	Yes	Right Lower Lobe	43	present	present
CRUK0056	CRUK0056	This is the most advanced tumour in the patient (including single tumour case).	acinar	10	5	80	0	0	5	Yes	Yes	Yes	No	No	Yes	Left Upper Lobe	25	present	absent
CRUK0022	CRUK0022	This is the most advanced tumour in the patient (including single tumour case).	acinar	40	0	60	0	0	0	Yes	No	Yes	No	No	No	Left Upper Lobe	27	present	present
CRUK0267	CRUK0267	This is the most advanced tumour in the patient (including single tumour case).	lepidic	40	20	35	0	5	0	Yes	Yes	Yes	No	Yes	No	Left Lower Lobe	16	absent	absent
CRUK0206	CRUK0206	This is the most advanced tumour in the patient (including single tumour case).	solid	0	0	20	20	0	60	No	No	Yes	Yes	No	Yes	Right Lower Lobe	50	present	present
CRUK0278	CRUK0278	This is the most advanced tumour in the patient (including single tumour case).	lepidic	60	0	30	0	10	0	Yes	No	Yes	No	Yes	No	Left Upper Lobe	20	absent	absent
CRUK0269	CRUK0269	This is the most advanced tumour in the patient (including single tumour case).	acinar	0	0	100	0	0	0	No	No	Yes	No	No	No	Right Middle Lobe	15	absent	absent
CRUK0249	CRUK0249	This is the most advanced tumour in the patient (including single tumour case).	acinar	40	0	50	0	0	10	Yes	No	Yes	No	No	Yes	Right Upper Lobe	35	absent
CRUK0297	CRUK0297	This is the most advanced tumour in the patient (including single tumour case).	papillary	0	40	30	0	30	0	Yes	Yes	Yes	No	Yes	No	Right Upper Lobe	33	present	absent
CRUK0284	CRUK0284	This is the most advanced tumour in the patient (including single tumour case).	solid	0	10	30	0	10	50	No	Yes	Yes	No	Yes	Yes	Right Lower Lobe	52	present	present
CRUK0233	CRUK0233	This is the most advanced tumour in the patient (including single tumour case).	acinar	20	0	60	0	0	20	Yes	No	Yes	No	No	Yes	Left Upper Lobe	17	present	absent
CRUK0280	CRUK0280	This is the most advanced tumour in the patient (including single tumour case).	acinar	0	0	90	0	10	0	Yes	No	Yes	No	Yes	No	Right Upper Lobe	55	present	absent
CRUK0247	CRUK0247	This is the most advanced tumour in the patient (including single tumour case).	acinar	30	0	70	0	0	0	Yes	No	Yes	No	No	No	Right Upper Lobe	15	absent	absent
CRUK0218	CRUK0218	This is the most advanced tumour in the patient (including single tumour case).	fetal	0	0	60	0	0	40							Right Upper Lobe	34	absent	present
CRUK0274	CRUK0274	This is the most advanced tumour in the patient (including single tumour case).	acinar	0	0	80	20	0	0	Yes	No	Yes	Yes	No	No	Left Upper Lobe	35	present	present
CRUK0212	CRUK0212	This is the most advanced tumour in the patient (including single tumour case).	lepidic	70	0	30	0	0	0	Yes	No	Yes	No	No	No	Left Upper Lobe	10	absent	absent
CRUK0299	CRUK0299	This is the most advanced tumour in the patient (including single tumour case).	acinar	20	0	50	10	20	0	Yes	No	Yes	Yes	Yes	No	Left Lower Lobe	25	present	absent
CRUK0246	CRUK0246	This is the most advanced tumour in the patient (including single tumour case).	acinar	0	0	100	0	0	0	No	No	Yes	No	No	No	Left Upper Lobe	33	absent	absent
CRUK0372	CRUK0372-Cluster2	This is NOT the most advanced tumour in the patient.	solid	0	0	10	0	0	90	Yes	No	Yes	No	No	Yes	Right Middle Lobe	12	absent	present
CRUK0361	CRUK0361	This is the most advanced tumour in the patient (including single tumour case).	cribriform	0	30	20	40	0	10	No	Yes	Yes	Yes	No	Yes	Right Upper Lobe	24	present	present
CRUK0380	CRUK0380	This is the most advanced tumour in the patient (including single tumour case).	acinar	0	20	55	20	5	0	No	Yes	Yes	Yes	Yes	No	Right Lower Lobe	52	present	present
CRUK0352	CRUK0352	This is the most advanced tumour in the patient (including single tumour case).	cribriform	0	0	15	40	40	5	No	No	Yes	Yes	Yes	Yes	Left Upper Lobe	65	absent	present
CRUK0371	CRUK0371	This is the most advanced tumour in the patient (including single tumour case).	invasive_mucinous	25	0	40	30	5	0	Yes	No	Yes	Yes	Yes	No	Left Upper Lobe	18	absent	absent
CRUK0344	CRUK0344	This is the most advanced tumour in the patient (including single tumour case).	cribriform	0	0	25	40	5	30	No	No	Yes	Yes	Yes	Yes	Right Upper Lobe	38	present	absent
CRUK0313	CRUK0313	This is the most advanced tumour in the patient (including single tumour case).	acinar	0	0	100	0	0	0	No	No	Yes	No	Yes	No	Left Lower Lobe	35
CRUK0366	CRUK0366	This is the most advanced tumour in the patient (including single tumour case).	acinar	10	20	60	0	0	10	Yes	Yes	Yes	No	No	Yes	Left Upper Lobe	16	present	absent
CRUK0369	CRUK0369	This is the most advanced tumour in the patient (including single tumour case).	solid	0	0	0	5	0	95	No	No	No	Yes	No	Yes	Left Upper Lobe	80	present	present
CRUK0375	CRUK0375	This is the most advanced tumour in the patient (including single tumour case).	solid	0	0	0	10	0	90	No	No	No	Yes	No	Yes	Right Upper Lobe	25	present	present
CRUK0388	CRUK0388	This is the most advanced tumour in the patient (including single tumour case).	solid	0	0	10	15	0	75	No	No	Yes	Yes	Yes	Yes	Left Upper Lobe	26	present	present
CRUK0370	CRUK0370	This is the most advanced tumour in the patient (including single tumour case).	micropapillary	30	0	10	0	50	10	Yes	No	Yes	No	Yes	Yes	Right Upper Lobe	32	present	absent
CRUK0386	CRUK0386	This is the most advanced tumour in the patient (including single tumour case).	acinar	5	20	65	0	0	10	Yes	Yes	Yes	No	No	Yes	Left Lower Lobe	15	absent	absent
CRUK0322	CRUK0322	This is the most advanced tumour in the patient (including single tumour case).	solid	0	0	10	30	0	60	No	No	Yes	Yes	No	Yes	Left Lower Lobe	25	absent	present
CRUK0316	CRUK0316	This is the most advanced tumour in the patient (including single tumour case).	invasive_mucinous	75	15	5	5	0	0	Yes	Yes	Yes	Yes	No	No	Left Upper Lobe	25	absent	absent
CRUK0301	CRUK0301-Cluster1	This is the most advanced tumour in the patient (including single tumour case).	solid	5	0	0	0	0	95	Yes	No	Yes	No	No	Yes	Right Upper Lobe	25	absent	present
CRUK0301	CRUK0301-Cluster2	This is NOT the most advanced tumour in the patient.	acinar	40	0	50	0	0	10	Yes	No	Yes	No	No	Yes	Right Upper Lobe	22	absent	present
CRUK0333	CRUK0333	This is the most advanced tumour in the patient (including single tumour case).	cribriform	0	0	20	55	0	25	No	No	Yes	Yes	No	Yes	Right Upper Lobe	33	absent	present
CRUK0305	CRUK0305	This is the most advanced tumour in the patient (including single tumour case).	lepidic	60	0	40	0	0	0	Yes	No	Yes	No	No	No	Right Upper Lobe	42	absent	absent
CRUK0379	CRUK0379	This is the most advanced tumour in the patient (including single tumour case).	solid	0	0	0	5	0	95	No	No	No	Yes	No	Yes	Right Middle Lobe	80	present	present
CRUK0367	CRUK0367	This is the most advanced tumour in the patient (including single tumour case).	solid	0	0	0	0	0	100	No	No	No	No	No	Yes	Left Upper Lobe	73	present	present
CRUK0349	CRUK0349	This is the most advanced tumour in the patient (including single tumour case).	solid	0	0	10	5	0	85	No	No	Yes	Yes	No	Yes	Right Lower Lobe	18	present	present
CRUK0377	CRUK0377	This is the most advanced tumour in the patient (including single tumour case).	solid	0	0	0	30	0	70	No	No	No	Yes	No	Yes	Right Upper Lobe	33	present	present
CRUK0314	CRUK0314	This is the most advanced tumour in the patient (including single tumour case).	colloid	30	0	70	0	0	0							Right Upper Lobe	23	absent	absent
CRUK0394	CRUK0394	This is the most advanced tumour in the patient (including single tumour case).	solid	0	0	0	0	0	100	No	No	No	No	No	Yes	Right Lower Lobe	62	absent	present
CRUK0339	CRUK0339	This is the most advanced tumour in the patient (including single tumour case).	invasive_mucinous	20	80	0	0	0	0	Yes	Yes	No	No	No	No	Left Upper Lobe	22	absent	absent
CRUK0368	CRUK0368	This is the most advanced tumour in the patient (including single tumour case).	invasive_mucinous	5	0	95	0	0	0	Yes	No	Yes	Yes	No	No	Right Upper Lobe	40	present	present
CRUK0382	CRUK0382	This is the most advanced tumour in the patient (including single tumour case).	solid	10	0	35	15	0	40	Yes	No	Yes	Yes	No	Yes	Right Upper Lobe	12	present	absent
CRUK0319	CRUK0319	This is the most advanced tumour in the patient (including single tumour case).	acinar	20	0	80	0	0	0	Yes	No	Yes	No	No	No	Left Upper Lobe	56	absent	absent
CRUK0350	CRUK0350	This is the most advanced tumour in the patient (including single tumour case).	acinar	25	0	75	0	0	0	Yes	No	Yes	No	No	No	Right Upper Lobe	26	present	absent
CRUK0337	CRUK0337	This is the most advanced tumour in the patient (including single tumour case).	acinar	0	25	60	0	5	10	No	Yes	Yes	No	Yes	Yes	Right Upper Lobe	40	absent	absent
CRUK0324	CRUK0324	This is the most advanced tumour in the patient (including single tumour case).	acinar	15	0	80	0	5	0	Yes	No	Yes	No	Yes	No	Right Upper Lobe	29	present	absent
CRUK0359	CRUK0359	This is the most advanced tumour in the patient (including single tumour case).	solid	5	0	35	15	0	45	Yes	No	Yes	Yes	No	Yes	Right Upper Lobe	24	present
CRUK0343	CRUK0343	This is the most advanced tumour in the patient (including single tumour case).	cribriform	0	0	40	50	0	10	No	No	Yes	Yes	Yes	Yes	Right Lower Lobe	55	present	present
CRUK0385	CRUK0385	This is the most advanced tumour in the patient (including single tumour case).	solid	0	10	0	0	0	90	No	Yes	No	No	No	Yes	Right Upper Lobe	49	present	present
CRUK0460	CRUK0460	This is the most advanced tumour in the patient (including single tumour case).	papillary	0	75	5	0	20	0	No	Yes	Yes	No	Yes	No	Right Lower Lobe	25	present	present
CRUK0430	CRUK0430	This is the most advanced tumour in the patient (including single tumour case).	acinar	0	0	90	0	0	10	Yes	No	Yes	No	No	Yes	Left Upper Lobe	31	absent	present
CRUK0409	CRUK0409	This is the most advanced tumour in the patient (including single tumour case).	invasive_mucinous	5	0	90	5	0	0	Yes	No	Yes	Yes	No	No	Right Lower Lobe	65	present	absent
CRUK0492	CRUK0492	This is the most advanced tumour in the patient (including single tumour case).	acinar	0	0	75	15	0	10	No	No	Yes	Yes	No	Yes	Left Lower Lobe	23	present	present
CRUK0479	CRUK0479	This is the most advanced tumour in the patient (including single tumour case).	invasive_mucinous	30	0	70	0	0	0	Yes	No	Yes	No	No	No	Right Lower Lobe	25	present	absent
CRUK0487	CRUK0487	This is the most advanced tumour in the patient (including single tumour case).	acinar	20	25	45	0	10	0	Yes	Yes	Yes	No	Yes	No	Left Upper Lobe	52	absent	present
CRUK0408	CRUK0408	This is the most advanced tumour in the patient (including single tumour case).	acinar	5	0	90	0	0	5	Yes	No	Yes	No	No	Yes	Right Lower Lobe	22	present	absent
CRUK0497	CRUK0497	This is the most advanced tumour in the patient (including single tumour case).	micropapillary	10	0	0	0	50	40	Yes	No	No	Yes	Yes	Yes	Right Upper Lobe	48	present	present
CRUK0456	CRUK0456	This is the most advanced tumour in the patient (including single tumour case).	solid	0	0	40	0	0	60	No	No	Yes	No	No	Yes	Left Upper Lobe	15	present	absent
CRUK0410	CRUK0410	This is the most advanced tumour in the patient (including single tumour case).	solid	0	0	5	20	5	70	No	No	Yes	Yes	Yes	Yes	Left Lower Lobe	33	present	absent
CRUK0412	CRUK0412	This is the most advanced tumour in the patient (including single tumour case).	invasive_mucinous	40	15	30	5	10	0	Yes	Yes	Yes	Yes	Yes	No	Right Lower Lobe	75	present	absent
CRUK0401	CRUK0401	This is the most advanced tumour in the patient (including single tumour case).	acinar	0	0	40	25	5	30	No	No	Yes	Yes	Yes	Yes	Left Upper Lobe	64	absent	present
CRUK0415	CRUK0415	This is the most advanced tumour in the patient (including single tumour case).	acinar	0	10	45	25	5	15	No	Yes	Yes	Yes	Yes	Yes	Left Upper Lobe	35	present	present
CRUK0413	CRUK0413	This is the most advanced tumour in the patient (including single tumour case).	papillary	40	50	10	0	0	0	Yes	Yes	Yes	No	No	No	Left Upper Lobe	33	present	absent
CRUK0496	CRUK0496	This is the most advanced tumour in the patient (including single tumour case).	acinar	20	25	45	0	10	0	Yes	Yes	Yes	No	Yes	No	Left Upper Lobe	21	present	absent
CRUK0441	CRUK0441	This is the most advanced tumour in the patient (including single tumour case).	solid	0	0	0	0	0	100	No	No	Yes	No	No	Yes	Right Upper Lobe	26	absent
CRUK0407	CRUK0407	This is the most advanced tumour in the patient (including single tumour case).	invasive_mucinous	10	75	0	10	5	0	Yes	Yes	Yes	Yes	Yes	No	Right Lower Lobe	87	present	absent
CRUK0431	CRUK0431	This is the most advanced tumour in the patient (including single tumour case).	invasive_mucinous	60	0	40	0	0	0	Yes	No	Yes	No	No	No	Right Upper Lobe	75	present	absent
CRUK0447	CRUK0447	This is the most advanced tumour in the patient (including single tumour case).	acinar	10	30	50	0	10	0	Yes	Yes	Yes	No	Yes	No	Left Upper Lobe	33	present	absent
CRUK0404	CRUK0404	This is the most advanced tumour in the patient (including single tumour case).	acinar	25	0	75	0	0	0	Yes	No	Yes	No	No	No	Right Upper Lobe	27	absent	absent
CRUK0450	CRUK0450	This is the most advanced tumour in the patient (including single tumour case).	solid	0	0	20	0	0	80	No	Yes	Yes	No	Yes	Yes	Left Upper Lobe	20	absent	present
CRUK0445	CRUK0445	This is the most advanced tumour in the patient (including single tumour case).	invasive_mucinous	60	0	40	0	0	0	Yes	No	Yes	No	No	No	Right Lower Lobe	100	present	absent
CRUK0486	CRUK0486	This is the most advanced tumour in the patient (including single tumour case).	acinar	0	0	60	0	0	40	No	No	Yes	No	No	Yes	Right Lower Lobe	10
CRUK0416	CRUK0416	This is the most advanced tumour in the patient (including single tumour case).	cribriform	5	0	30	40	10	15	Yes	Yes	Yes	Yes	Yes	Yes	Left Upper Lobe	32	present	absent
CRUK0428	CRUK0428	This is the most advanced tumour in the patient (including single tumour case).	acinar	20	0	60	0	0	20	Yes	No	Yes	No	No	Yes	Left Upper Lobe	33	present	absent
CRUK0462	CRUK0462	This is the most advanced tumour in the patient (including single tumour case).	acinar	5	0	70	0	20	5	Yes	No	Yes	No	Yes	Yes	Right Upper Lobe	33	present	absent
CRUK0418	CRUK0418	This is the most advanced tumour in the patient (including single tumour case).	papillary	0	60	20	0	20	0	Yes	Yes	Yes	No	Yes	No	Right Upper Lobe	41	present	absent
CRUK0471	CRUK0471	This is the most advanced tumour in the patient (including single tumour case).	acinar	30	0	70	0	0	0	Yes	No	Yes	No	No	No	Left Upper Lobe	24	absent	absent
CRUK0406	CRUK0406	This is the most advanced tumour in the patient (including single tumour case).	acinar	0	35	55	0	0	10	No	Yes	Yes	No	No	Yes	Left Lower Lobe	35	present	present
CRUK0453	CRUK0453	This is the most advanced tumour in the patient (including single tumour case).	cribriform	15	0	20	35	5	25	Yes	No	Yes	Yes	Yes	Yes	Right Upper Lobe	25	present	present
CRUK0542	CRUK0542	This is the most advanced tumour in the patient (including single tumour case).	solid	0	0	0	0	0	100	No	No	No	No	No	Yes	Right Upper Lobe	31	absent	present
CRUK0573	CRUK0573	This is the most advanced tumour in the patient (including single tumour case).	invasive_mucinous	10	0	35	5	50	0	Yes	No	Yes	Yes	Yes	No	Left Upper Lobe	30	present	absent
CRUK0525	CRUK0525	This is the most advanced tumour in the patient (including single tumour case).	cribriform	0	0	0	70	0	30	No	No	Yes	Yes	No	Yes	Right Lower Lobe	13	present	absent
CRUK0541	CRUK0541	This is the most advanced tumour in the patient (including single tumour case).	acinar	0	0	50	35	5	10	No	No	Yes	Yes	Yes	Yes	Right Upper Lobe	34	present	absent
CRUK0592	CRUK0592	This is the most advanced tumour in the patient (including single tumour case).	papillary	0	50	30	10	5	5	No	Yes	Yes	Yes	Yes	Yes	Right Lower Lobe	28	present	present
CRUK0578	CRUK0578	This is the most advanced tumour in the patient (including single tumour case).	lepidic	60	0	35	0	5	0	Yes	No	Yes	No	Yes	No	Left Upper Lobe	25	present	absent
CRUK0519	CRUK0519	This is the most advanced tumour in the patient (including single tumour case).	solid	0	0	20	0	0	80	No	No	Yes	No	No	Yes	Right Upper Lobe	25	present	present
CRUK0533	CRUK0533	This is the most advanced tumour in the patient (including single tumour case).	papillary	5	45	40	0	10	0	Yes	Yes	Yes	No	Yes	No	Left Upper Lobe	68	absent	absent
CRUK0581	CRUK0581	This is the most advanced tumour in the patient (including single tumour case).	solid	0	0	15	0	5	80	No	No	Yes	No	Yes	Yes	Left Lower Lobe	30	present	absent
CRUK0537	CRUK0537	This is the most advanced tumour in the patient (including single tumour case).	solid	0	0	0	0	0	100	No	No	No	No	No	Yes	Right Middle Lobe	34	present	present
CRUK0572	CRUK0572	This is the most advanced tumour in the patient (including single tumour case).	acinar	0	0	70	10	0	20	No	No	Yes	Yes	No	Yes	Left Upper Lobe	55	present	absent
CRUK0555	CRUK0555-Cluster2	This is the most advanced tumour in the patient (including single tumour case).	solid	0	0	0	0	0	100	No	No	No	No	No	Yes	Left Upper Lobe	20	present	present
CRUK0586	CRUK0586-Cluster2	This is the most advanced tumour in the patient (including single tumour case).	solid	0	0	0	5	0	95	No	No	No	Yes	No	Yes	Right Middle Lobe	55	present	present
CRUK0530	CRUK0530	This is the most advanced tumour in the patient (including single tumour case).	acinar	10	10	80	0	0	0	Yes	Yes	Yes	No	No	No	Left Upper Lobe	32	absent	present
CRUK0588	CRUK0588	This is the most advanced tumour in the patient (including single tumour case).	invasive_mucinous	70	0	30	0	0	0	Yes	No	Yes	No	No	No	Left Upper Lobe	62	present	absent
CRUK0559	CRUK0559	This is the most advanced tumour in the patient (including single tumour case).	cribriform	0	30	20	40	5	5	No	Yes	Yes	Yes	Yes	Yes	Right Upper Lobe	36	absent	present
CRUK0570	CRUK0570	This is the most advanced tumour in the patient (including single tumour case).	acinar	10	15	65	0	10	0	Yes	Yes	Yes	No	Yes	No	Right Upper Lobe	23	present	absent
CRUK0513	CRUK0513	This is the most advanced tumour in the patient (including single tumour case).	papillary	15	45	40	0	0	0	Yes	Yes	Yes	No	No	No	Right Upper Lobe	65	absent	absent
CRUK0504	CRUK0504	This is the most advanced tumour in the patient (including single tumour case).	acinar	20	10	45	0	15	10	Yes	Yes	Yes	No	Yes	Yes	Right Lower Lobe	18	present	absent
CRUK0569	CRUK0569	This is the most advanced tumour in the patient (including single tumour case).	acinar	0	10	70	10	10	0	No	Yes	Yes	Yes	Yes	No	Left Upper Lobe	21	present	absent
CRUK0548	CRUK0548	This is the most advanced tumour in the patient (including single tumour case).	acinar	30	20	45	0	5	0	Yes	Yes	Yes	No	Yes	No	Left Upper Lobe	46	present	absent
CRUK0521	CRUK0521	This is the most advanced tumour in the patient (including single tumour case).	invasive_mucinous	60	10	30	0	0	0	Yes	Yes	Yes	No	No	No	Left Upper Lobe	59	absent	present
CRUK0512	CRUK0512	This is the most advanced tumour in the patient (including single tumour case).	papillary	5	50	30	10	5	0	Yes	Yes	Yes	Yes	Yes	No	Right Middle Lobe	32	present	absent
CRUK0543	CRUK0543	This is the most advanced tumour in the patient (including single tumour case).	papillary	0	60	15	0	20	5	No	Yes	Yes	No	Yes	Yes	Right Lower Lobe	80	present	absent
CRUK0520	CRUK0520	This is the most advanced tumour in the patient (including single tumour case).	acinar	10	10	50	30	0	0	Yes	Yes	Yes	Yes	No	No	Right Upper Lobe	28	present	absent
CRUK0567	CRUK0567	This is the most advanced tumour in the patient (including single tumour case).	acinar	0	15	45	30	5	5	No	Yes	Yes	Yes	Yes	Yes	Left Upper Lobe	96	absent	present
CRUK0511	CRUK0511	This is the most advanced tumour in the patient (including single tumour case).	papillary	0	80	15	0	5	0	No	Yes	Yes	No	Yes	No	Right Upper Lobe	47	absent	absent
CRUK0552	CRUK0552	This is the most advanced tumour in the patient (including single tumour case).	cribriform	0	0	5	75	0	20	No	No	Yes	Yes	No	Yes	Right Upper Lobe	33	present	present
CRUK0684	CRUK0684	This is the most advanced tumour in the patient (including single tumour case).	acinar	10	0	90	0	0	0	Yes	No	Yes	No	No	No	Right Lower Lobe	26	absent	absent
CRUK0610	CRUK0610	This is the most advanced tumour in the patient (including single tumour case).	acinar	0	0	50	30	0	20	No	No	Yes	Yes	No	Yes	Right Middle Lobe	45	present	present
CRUK0620	CRUK0620-Cluster2	This is NOT the most advanced tumour in the patient.	solid	0	0	0	0	0	100	No	No	No	No	No	Yes	Left Upper Lobe	26	absent	present
CRUK0620	CRUK0620-Cluster1	This is the most advanced tumour in the patient (including single tumour case).	solid	0	0	0	0	0	100	No	No	No	No	No	Yes	Left Lower Lobe	65	absent	present
CRUK0667	CRUK0667	This is the most advanced tumour in the patient (including single tumour case).	solid	0	0	0	10	0	90	No	No	No	Yes	No	Yes	Left Lower Lobe	51	absent	present
CRUK0666	CRUK0666	This is the most advanced tumour in the patient (including single tumour case).	solid	0	0	0	0	0	100	No	No	No	No	No	Yes	Right Lower Lobe	44	present	present
CRUK0633	CRUK0633	This is the most advanced tumour in the patient (including single tumour case).	acinar	15	0	70	15	0	0	Yes	No	Yes	Yes	No	No	Left Upper Lobe	15	present	absent
CRUK0687	CRUK0687	This is the most advanced tumour in the patient (including single tumour case).	papillary	30	40	30	0	0	0	Yes	Yes	Yes	No	No	No	Right Upper Lobe	25	absent	absent
CRUK0625	CRUK0625	This is the most advanced tumour in the patient (including single tumour case).	cribriform	0	20	30	40	5	5	No	Yes	Yes	Yes	Yes	Yes	Left Upper Lobe	32	absent	present
CRUK0696	CRUK0696	This is the most advanced tumour in the patient (including single tumour case).	papillary	5	80	10	0	5	0	Yes	Yes	Yes	No	Yes	No	Right Upper Lobe	35	present	absent
CRUK0693	CRUK0693	This is the most advanced tumour in the patient (including single tumour case).	solid	0	0	0	20	10	70	No	No	No	Yes	Yes	Yes	Right Lower Lobe	40	present	present
CRUK0642	CRUK0642	This is the most advanced tumour in the patient (including single tumour case).	acinar	0	0	80	0	0	20	No	No	Yes	No	No	Yes	Right Upper Lobe	22	absent	absent
CRUK0628	CRUK0628	This is the most advanced tumour in the patient (including single tumour case).	invasive_mucinous	60	0	40	0	0	0	Yes	No	Yes	No	No	No	Right Upper Lobe	20	absent	absent
CRUK0678	CRUK0678	This is the most advanced tumour in the patient (including single tumour case).	cribriform	25	10	10	50	0	5	Yes	Yes	Yes	Yes	No	Yes	Left Lower Lobe	22	present	absent
CRUK0643	CRUK0643	This is the most advanced tumour in the patient (including single tumour case).	lepidic	40	0	25	0	30	5	Yes	No	Yes	No	Yes	Yes	Right Upper Lobe	22	present	absent
CRUK0650	CRUK0650	This is the most advanced tumour in the patient (including single tumour case).	cribriform	0	0	30	40	0	30	No	No	Yes	Yes	No	Yes	Left Lower Lobe	80	absent	present
CRUK0607	CRUK0607	This is the most advanced tumour in the patient (including single tumour case).	micropapillary	0	0	35	20	40	5	No	No	Yes	Yes	Yes	Yes	Left Upper Lobe	22	present	absent
CRUK0680	CRUK0680	This is the most advanced tumour in the patient (including single tumour case).	cribriform	0	0	30	50	0	20	No	No	Yes	Yes	No	Yes	Right Upper Lobe	54	present	present
CRUK0655	CRUK0655	This is the most advanced tumour in the patient (including single tumour case).	cribriform	0	30	30	40	0	0	No	Yes	Yes	Yes	No	No	Left Upper Lobe	25	present	absent
CRUK0634	CRUK0634	This is the most advanced tumour in the patient (including single tumour case).	acinar	0	0	75	10	0	15	No	No	Yes	Yes	No	Yes	Left Upper Lobe	22	present	absent
CRUK0709	CRUK0709	This is the most advanced tumour in the patient (including single tumour case).	solid	0	10	30	15	5	40	No	Yes	Yes	Yes	Yes	Yes	Right Upper Lobe	32	present
CRUK0742	CRUK0742	This is the most advanced tumour in the patient (including single tumour case).	invasive_mucinous	0	0	10	15	0	75	No	No	Yes	Yes	No	Yes	Right Lower Lobe	24	present	absent
CRUK0795	CRUK0795	This is the most advanced tumour in the patient (including single tumour case).	acinar	10	0	50	30	0	10	Yes	No	Yes	Yes	No	Yes	Right Middle Lobe	28	present	absent
CRUK0753	CRUK0753	This is the most advanced tumour in the patient (including single tumour case).	invasive_mucinous	0	0	100	0	0	0	No	No	Yes	No	No	No	Right Lower Lobe	28	present	present
CRUK0721	CRUK0721-Cluster1	This is the most advanced tumour in the patient (including single tumour case).	solid	0	0	0	0	0	100	No	No	No	No	No	Yes	Right Upper Lobe	5	present	present
CRUK0775	CRUK0775	This is the most advanced tumour in the patient (including single tumour case).	invasive_mucinous	10	25	65	0	0	0	Yes	Yes	Yes	No	No	No	Right Upper Lobe	29	present	absent
CRUK0799	CRUK0799	This is the most advanced tumour in the patient (including single tumour case).	acinar	0	0	80	15	0	5	No	No	Yes	Yes	No	Yes	Right Lower Lobe	66	present	absent
CRUK0730	CRUK0730	This is the most advanced tumour in the patient (including single tumour case).	acinar	35	5	50	0	0	10	Yes	Yes	Yes	No	No	Yes	Left Upper Lobe	32	absent	absent
CRUK0787	CRUK0787	This is the most advanced tumour in the patient (including single tumour case).	papillary	10	80	5	0	5	0	Yes	Yes	Yes	No	Yes	No	Right Lower Lobe	52	present	present
CRUK0748	CRUK0748	This is the most advanced tumour in the patient (including single tumour case).	cribriform	5	0	15	55	5	20	Yes	No	Yes	Yes	Yes	Yes	Left Upper Lobe	55	present	present
CRUK0707	CRUK0707	This is the most advanced tumour in the patient (including single tumour case).	lepidic	60	0	20	0	0	20	Yes	No	Yes	No	No	Yes	Right Upper Lobe	42	present	present
CRUK0761	CRUK0761	This is the most advanced tumour in the patient (including single tumour case).	acinar	5	0	95	0	0	0	Yes	No	Yes	No	No	No	Left Upper Lobe	32	absent	absent
CRUK0762	CRUK0762	This is the most advanced tumour in the patient (including single tumour case).	micropapillary	15	20	15	0	50	0	Yes	Yes	Yes	No	Yes	No	Right Lower Lobe	22	present	absent
CRUK0736	CRUK0736	This is the most advanced tumour in the patient (including single tumour case).	acinar	0	25	60	0	10	5	No	Yes	Yes	Yes	Yes	Yes	Right Lower Lobe	30	absent	present
CRUK0766	CRUK0766	This is the most advanced tumour in the patient (including single tumour case).	solid	0	0	0	0	0	100	No	No	No	No	No	Yes	Right Upper Lobe	28	present	present
CRUK0715	CRUK0715	This is the most advanced tumour in the patient (including single tumour case).	invasive_mucinous	45	0	55	0	0	0	Yes	No	Yes	No	No	No	Right Lower Lobe	22	present	absent
CRUK0756	CRUK0756	This is the most advanced tumour in the patient (including single tumour case).	invasive_mucinous	0	15	85	0	0	0	Yes	Yes	Yes	No	No	No	Right Upper Lobe	24	absent	absent
CRUK0794	CRUK0794	This is the most advanced tumour in the patient (including single tumour case).	cribriform	0	0	10	50	5	35	No	No	Yes	Yes	Yes	Yes	Left Lower Lobe	75	present	present
CRUK0755	CRUK0755	This is the most advanced tumour in the patient (including single tumour case).	invasive_mucinous	80	0	20	0	0	0	Yes	No	Yes	No	No	No	Left Upper Lobe	55	present	absent
CRUK0793	CRUK0793	This is the most advanced tumour in the patient (including single tumour case).	invasive_mucinous	0	0	100	0	0	0	Yes	No	Yes	No	No	No	Right Lower Lobe	44	absent	absent
CRUK0738	CRUK0738	This is the most advanced tumour in the patient (including single tumour case).	cribriform	0	0	0	75	0	25	No	No	No	Yes	No	Yes	Right Upper Lobe	25	present	absent
CRUK0733	CRUK0733	This is the most advanced tumour in the patient (including single tumour case).	cribriform	0	0	20	65	0	15	No	No	Yes	Yes	No	Yes	Right Lower Lobe	55		present
CRUK0722	CRUK0722	This is the most advanced tumour in the patient (including single tumour case).	solid	0	0	0	0	0	100	No	No	No	No	No	Yes	Right Upper Lobe	40	present	present
CRUK0771	CRUK0771	This is the most advanced tumour in the patient (including single tumour case).	cribriform	0	0	10	70	0	20	No	No	Yes	Yes	No	Yes	Right Middle Lobe	65	absent	present
CRUK0741	CRUK0741	This is the most advanced tumour in the patient (including single tumour case).	lepidic	50	0	40	0	10	0	Yes	No	Yes	No	Yes	No	Right Upper Lobe	33	absent	present
CRUK0764	CRUK0764	This is the most advanced tumour in the patient (including single tumour case).	acinar	0	0	40	20	20	20	No	No	Yes	Yes	Yes	Yes	Left Lower Lobe	33	present	absent
CRUK0788	CRUK0788	This is the most advanced tumour in the patient (including single tumour case).	invasive_mucinous	80	0	20	0	0	0	Yes	No	Yes	No	No	No	Right Lower Lobe	85	absent	absent
CRUK0704	CRUK0704-Cluster1	kissing/collision tumour. Cannot directly match stage/size with genomic data														Right Upper Lobe		absent	present
CRUK0704	CRUK0704-Cluster3	kissing/collision tumour. Cannot directly match stage/size with genomic data														Right Upper Lobe		absent	present
CRUK0704	CRUK0704-Cluster2	kissing/collision tumour. Cannot directly match stage/size with genomic data	solid	0	0	0	0	0	100	No	No	No	No	No	Yes	Right Upper Lobe		present	absent
CRUK0745	CRUK0745	This is the most advanced tumour in the patient (including single tumour case).	acinar	30	10	35	10	5	10	Yes	Yes	Yes	Yes	Yes	Yes	Left Lower Lobe	52	present	present
CRUK0893	CRUK0893	This is the most advanced tumour in the patient (including single tumour case).	acinar	10	10	70	0	5	5	Yes	Yes	Yes	No	Yes	Yes	Left Upper Lobe	17	present	absent
CRUK0817	CRUK0817	This is the most advanced tumour in the patient (including single tumour case).	solid	0	0	0	30	0	70	No	No	No	Yes	No	Yes	Right Lower Lobe	130	present	present
CRUK0864	CRUK0864	This is the most advanced tumour in the patient (including single tumour case).	solid	10	0	40	0	0	50	Yes	No	Yes	Yes	No	Yes	Right Lower Lobe	27	absent	present
CRUK0810	CRUK0810	This is the most advanced tumour in the patient (including single tumour case).	acinar	0	0	60	40	0	0	No	No	Yes	Yes	No	No	Right Upper Lobe	35	present	present
CRUK0881	CRUK0881-Cluster1	kissing/collision tumour. Cannot directly match stage/size with genomic data	acinar	40	0	50	5	5	0	Yes	No	Yes	Yes	Yes	No	Right Upper Lobe		absent	absent
CRUK0881	CRUK0881-Cluster2	kissing/collision tumour. Cannot directly match stage/size with genomic data	acinar	25	0	75	0	0	0	Yes	No	Yes	No	No	No	Right Upper Lobe		absent

## Sheet: Table S4
#Table S4. Regional growth pattern of the TRACERx 421 LUAD cohort.
Sample ID	Tumour ID	Regional pattern
CRUK0034_SU_T1-R1	CRUK0034	cribriform
CRUK0034_SU_T1-R2	CRUK0034	cribriform
CRUK0034_SU_T1-R3	CRUK0034	cribriform
CRUK0159_SU_T1-R1	CRUK0159	acinar
CRUK0159_SU_T1-R2	CRUK0159	solid
CRUK0159_SU_T1-R3	CRUK0159	solid
CRUK0045_SU_T1-R1	CRUK0045	acinar
CRUK0045_SU_T1-R2	CRUK0045
CRUK0045_SU_T1-R3	CRUK0045	acinar
CRUK0005_SU_T1-R1	CRUK0005	acinar
CRUK0005_SU_T1-R2	CRUK0005	cribriform
CRUK0005_SU_T1-R3	CRUK0005	acinar
CRUK0005_SU_T1-R4	CRUK0005	lepidic
CRUK0028_SU_T1-R1	CRUK0028	acinar
CRUK0028_SU_T1-R2	CRUK0028	acinar
CRUK0015_SU_T1-R1	CRUK0015	acinar
CRUK0015_SU_T1-R2	CRUK0015	acinar
CRUK0117_SU_T1-R1	CRUK0117	solid
CRUK0117_SU_T1-R2	CRUK0117
CRUK0024_SU_T1-R1	CRUK0024	acinar
CRUK0024_SU_T1-R2	CRUK0024	acinar
CRUK0024_SU_T1-R3	CRUK0024	acinar
CRUK0024_SU_T1-R4	CRUK0024	acinar
CRUK0024_SU_T1-R6	CRUK0024	acinar
CRUK0128_SU_T1-R1	CRUK0128	lepidic
CRUK0128_SU_T1-R2	CRUK0128	lepidic
CRUK0051_SU_T1-R2	CRUK0051	cribriform
CRUK0051_SU_T1-R3	CRUK0051	cribriform
CRUK0051_SU_T1-R4	CRUK0051	acinar
CRUK0042_SU_T1-R1	CRUK0042	acinar
CRUK0042_SU_T1-R2	CRUK0042	lepidic
CRUK0004_SU_T1-R1	CRUK0004	acinar
CRUK0004_SU_T1-R2	CRUK0004
CRUK0004_SU_T1-R3	CRUK0004	acinar
CRUK0004_SU_T1-R4	CRUK0004	acinar
CRUK0057_SU_T1-R1	CRUK0057
CRUK0057_SU_T1-R2	CRUK0057	acinar
CRUK0003_SU_T1-R1	CRUK0003	acinar
CRUK0003_SU_T1-R2	CRUK0003	acinar
CRUK0003_SU_T1-R3	CRUK0003	acinar
CRUK0003_SU_T1-R4	CRUK0003	acinar
CRUK0003_SU_T1-R5	CRUK0003	acinar
CRUK0003_SU_T1-R6	CRUK0003	acinar
CRUK0026_SU_T1-R1	CRUK0026	acinar
CRUK0026_SU_T1-R2	CRUK0026	acinar
CRUK0039_SU_T1-R1	CRUK0039	solid
CRUK0039_SU_T1-R3	CRUK0039	solid
CRUK0016_SU_T1-R1	CRUK0016	acinar
CRUK0016_SU_T1-R2	CRUK0016
CRUK0018_SU_T1-R1	CRUK0018	acinar
CRUK0018_SU_T1-R2	CRUK0018	lepidic
CRUK0018_SU_T1-R3	CRUK0018	acinar
CRUK0018_SU_T1-R4	CRUK0018	solid
CRUK0053_SU_T1-R1	CRUK0053
CRUK0053_SU_T1-R2	CRUK0053	acinar
CRUK0017_SU_T1-R1	CRUK0017	solid
CRUK0017_SU_T1-R2	CRUK0017
CRUK0017_SU_T1-R3	CRUK0017
CRUK0017_SU_T1-R4	CRUK0017
CRUK0021_SU_T1-R1	CRUK0021	solid
CRUK0021_SU_T1-R2	CRUK0021	acinar
CRUK0060_SU_T1-R1	CRUK0060
CRUK0060_SU_T1-R2	CRUK0060
CRUK0060_SU_T1-R3	CRUK0060
CRUK0032_SU_T1-R1	CRUK0032
CRUK0032_SU_T1-R2	CRUK0032
CRUK0032_SU_T1-R3	CRUK0032	acinar
CRUK0032_SU_T1-R4	CRUK0032
CRUK0055_SU_T1-R1	CRUK0055	acinar
CRUK0055_SU_T1-R2	CRUK0055	cribriform
CRUK0055_SU_T1-R3	CRUK0055	acinar
CRUK0055_SU_T1-R4	CRUK0055	acinar
CRUK0020_SU_T1-R1	CRUK0020
CRUK0020_SU_T1-R2	CRUK0020	solid
CRUK0027_SU_T1-R1	CRUK0027	cribriform
CRUK0027_SU_T1-R2	CRUK0027	cribriform
CRUK0027_SU_T1-R3	CRUK0027	solid
CRUK0124_SU_T1-R1	CRUK0124	papillary
CRUK0124_SU_T1-R2	CRUK0124	papillary
CRUK0008_SU_T1-R1	CRUK0008	acinar
CRUK0008_SU_T1-R2	CRUK0008	papillary
CRUK0199_SU_T1-R1	CRUK0199
CRUK0199_SU_T1-R2	CRUK0199	acinar
CRUK0199_SU_T1-R3	CRUK0199	acinar
CRUK0182_SU_T1-R1	CRUK0182
CRUK0182_SU_T1-R2	CRUK0182
CRUK0029_SU_T1-R1	CRUK0029	solid
CRUK0029_SU_T1-R2	CRUK0029	cribriform
CRUK0029_SU_T1-R4	CRUK0029
CRUK0029_SU_T1-R5	CRUK0029	acinar
CRUK0029_SU_T1-R6	CRUK0029	solid
CRUK0029_SU_T1-R7	CRUK0029	cribriform
CRUK0029_SU_T1-R8	CRUK0029	solid
CRUK0061_SU_T1-R1	CRUK0061	papillary
CRUK0061_SU_T1-R2	CRUK0061	lepidic
CRUK0023_SU_T1-R1	CRUK0023	papillary
CRUK0023_SU_T1-R2	CRUK0023	lepidic
CRUK0023_SU_T1-R3	CRUK0023	lepidic
CRUK0023_SU_T1-R4	CRUK0023	papillary
CRUK0035_SU_T1-R1	CRUK0035	solid
CRUK0035_SU_T1-R2	CRUK0035
CRUK0035_SU_T1-R3	CRUK0035	solid
CRUK0044_SU_T1-R1	CRUK0044	acinar
CRUK0044_SU_T1-R2	CRUK0044
CRUK0050_SU_T1-R1	CRUK0050	lepidic
CRUK0050_SU_T1-R2	CRUK0050	papillary
CRUK0050_SU_T1-R3	CRUK0050	papillary
CRUK0050_SU_T1-R4	CRUK0050	lepidic
CRUK0050_SU_T1-R5	CRUK0050	micropapillary
CRUK0030_SU_T1-R1	CRUK0030-Cluster1
CRUK0030_SU_T2-R1	CRUK0030-Cluster2
CRUK0030_SU_T2-R2	CRUK0030-Cluster2
CRUK0030_SU_T2-R3	CRUK0030-Cluster2
CRUK0043_SU_T1-R1	CRUK0043
CRUK0043_SU_T1-R2	CRUK0043
CRUK0038_SU_T1-R1	CRUK0038	acinar
CRUK0038_SU_T1-R2	CRUK0038	acinar
CRUK0157_SU_T1-R1	CRUK0157	solid
CRUK0157_SU_T1-R2	CRUK0157	solid
CRUK0157_SU_T1-R3	CRUK0157	solid
CRUK0157_SU_T1-R4	CRUK0157	solid
CRUK0157_SU_T1-R5	CRUK0157	solid
CRUK0157_SU_T1-R6	CRUK0157	solid
CRUK0157_SU_T1-R7	CRUK0157
CRUK0157_SU_T1-R8	CRUK0157	solid
CRUK0052_SU_T1-R1	CRUK0052	acinar
CRUK0052_SU_T1-R2	CRUK0052	acinar
CRUK0052_SU_T1-R3	CRUK0052	solid
CRUK0052_SU_T1-R4	CRUK0052	solid
CRUK0059_SU_T1-R1	CRUK0059
CRUK0059_SU_T1-R2	CRUK0059
CRUK0058_SU_T1-R1	CRUK0058
CRUK0058_SU_T1-R2	CRUK0058
CRUK0010_SU_T1-R1	CRUK0010	papillary
CRUK0010_SU_T1-R2	CRUK0010	acinar
CRUK0002_SU_T1-R1	CRUK0002	acinar
CRUK0002_SU_T1-R2	CRUK0002	acinar
CRUK0002_SU_T1-R3	CRUK0002	acinar
CRUK0046_SU_T1-R1	CRUK0046	papillary
CRUK0046_SU_T1-R2	CRUK0046	acinar
CRUK0046_SU_T1-R3	CRUK0046	papillary
CRUK0046_SU_T1-R4	CRUK0046	papillary
CRUK0142_SU_T1-R1	CRUK0142
CRUK0142_SU_T1-R2	CRUK0142
CRUK0142_SU_T1-R3	CRUK0142	acinar
CRUK0115_SU_T1-R1	CRUK0115
CRUK0115_SU_T1-R2	CRUK0115
CRUK0115_SU_T1-R3	CRUK0115
CRUK0115_SU_T1-R4	CRUK0115
CRUK0041_SU_T1-R1	CRUK0041	solid
CRUK0041_SU_T1-R2	CRUK0041	solid
CRUK0041_SU_T1-R3	CRUK0041	solid
CRUK0041_SU_T1-R4	CRUK0041
CRUK0036_SU_T1-R1	CRUK0036	solid
CRUK0036_SU_T1-R2	CRUK0036	solid
CRUK0036_SU_T1-R3	CRUK0036	solid
CRUK0036_SU_T1-R4	CRUK0036	solid
CRUK0012_SU_T1-R1	CRUK0012	lepidic
CRUK0012_SU_T1-R2	CRUK0012
CRUK0001_SU_T1-R1	CRUK0001	acinar
CRUK0001_SU_T1-R2	CRUK0001	acinar
CRUK0001_SU_T1-R3	CRUK0001
CRUK0047_SU_T1-R1	CRUK0047	lepidic
CRUK0047_SU_T1-R2	CRUK0047	acinar
CRUK0040_SU_T1-R1	CRUK0040
CRUK0040_SU_T1-R2	CRUK0040
CRUK0033_SU_T1-R1	CRUK0033
CRUK0033_SU_T1-R2	CRUK0033
CRUK0193_SU_T1-R1	CRUK0193
CRUK0193_SU_T1-R2	CRUK0193
CRUK0193_SU_T1-R3	CRUK0193
CRUK0009_SU_T1-R1	CRUK0009	solid
CRUK0009_SU_T1-R2	CRUK0009	solid
CRUK0009_SU_T1-R3	CRUK0009	cribriform
CRUK0009_SU_T1-R4	CRUK0009	solid
CRUK0178_SU_T1-R1	CRUK0178	solid
CRUK0178_SU_T1-R2	CRUK0178	solid
CRUK0178_SU_T1-R3	CRUK0178
CRUK0178_SU_T1-R4	CRUK0178	solid
CRUK0049_SU_T1-R1	CRUK0049
CRUK0049_SU_T1-R2	CRUK0049
CRUK0054_SU_T1-R1	CRUK0054
CRUK0054_SU_T1-R2	CRUK0054
CRUK0025_SU_T1-R1	CRUK0025	lepidic
CRUK0025_SU_T1-R2	CRUK0025	papillary
CRUK0025_SU_T1-R3	CRUK0025	papillary
CRUK0006_SU_T1-R1	CRUK0006	acinar
CRUK0006_SU_T1-R2	CRUK0006	acinar
CRUK0202_SU_T1-R1	CRUK0202
CRUK0202_SU_T1-R2	CRUK0202
CRUK0007_SU_T1-R1	CRUK0007
CRUK0007_SU_T1-R2	CRUK0007
CRUK0259_SU_T1-R1	CRUK0259	acinar
CRUK0259_SU_T1-R2	CRUK0259	acinar
CRUK0270_SU_T1-R1	CRUK0270	cribriform
CRUK0270_SU_T1-R2	CRUK0270	cribriform
CRUK0270_SU_T1-R3	CRUK0270	cribriform
CRUK0270_SU_T1-R4	CRUK0270	cribriform
CRUK0270_SU_T1-R5	CRUK0270	cribriform
CRUK0270_SU_T1-R6	CRUK0270	cribriform
CRUK0270_SU_T1-R7	CRUK0270	cribriform
CRUK0270_SU_T1-R8	CRUK0270	cribriform
CRUK0048_SU_T1-R1	CRUK0048	lepidic
CRUK0048_SU_T1-R2	CRUK0048	lepidic
CRUK0048_SU_T1-R3	CRUK0048
CRUK0296_SU_T1-R1	CRUK0296
CRUK0296_SU_T1-R2	CRUK0296
CRUK0253_SU_T1-R1	CRUK0253	lepidic
CRUK0253_SU_T1-R2	CRUK0253	acinar
CRUK0253_SU_T1-R3	CRUK0253	acinar
CRUK0019_SU_T1-R1	CRUK0019
CRUK0019_SU_T1-R2	CRUK0019
CRUK0285_SU_T1-R1	CRUK0285
CRUK0285_SU_T1-R2	CRUK0285
CRUK0272_SU_T1-R1	CRUK0272
CRUK0272_SU_T1-R2	CRUK0272
CRUK0272_SU_T1-R3	CRUK0272
CRUK0272_SU_T1-R4	CRUK0272
CRUK0272_SU_T1-R5	CRUK0272
CRUK0011_SU_T1-R1	CRUK0011
CRUK0011_SU_T1-R2	CRUK0011
CRUK0011_SU_T1-R3	CRUK0011
CRUK0037_SU_T1-R1	CRUK0037
CRUK0037_SU_T1-R2	CRUK0037	acinar
CRUK0037_SU_T1-R3	CRUK0037
CRUK0037_SU_T1-R4	CRUK0037	acinar
CRUK0037_SU_T1-R5	CRUK0037	acinar
CRUK0014_SU_T1-R1	CRUK0014
CRUK0014_SU_T1-R2	CRUK0014
CRUK0279_SU_T1-R2	CRUK0279
CRUK0279_SU_T1-R3	CRUK0279
CRUK0223_SU_T1-R1	CRUK0223-Cluster2
CRUK0223_SU_T1-R2	CRUK0223-Cluster2
CRUK0287_SU_T1-R1	CRUK0287
CRUK0287_SU_T1-R2	CRUK0287
CRUK0276_SU_T1-R1	CRUK0276
CRUK0276_SU_T1-R2	CRUK0276
CRUK0276_SU_T1-R3	CRUK0276
CRUK0242_SU_T1-R1	CRUK0242
CRUK0242_SU_T1-R2	CRUK0242
CRUK0242_SU_T1-R3	CRUK0242
CRUK0056_SU_T1-R1	CRUK0056
CRUK0056_SU_T1-R2	CRUK0056
CRUK0056_SU_T1-R3	CRUK0056
CRUK0022_SU_T1-R1	CRUK0022	acinar
CRUK0022_SU_T1-R2	CRUK0022	acinar
CRUK0267_SU_T1-R1	CRUK0267	papillary
CRUK0267_SU_T1-R2	CRUK0267	acinar
CRUK0206_SU_T1-R1	CRUK0206
CRUK0206_SU_T1-R2	CRUK0206
CRUK0206_SU_T1-R3	CRUK0206
CRUK0206_SU_T1-R4	CRUK0206
CRUK0206_SU_T1-R5	CRUK0206
CRUK0278_SU_T1-R1	CRUK0278
CRUK0278_SU_T1-R2	CRUK0278
CRUK0269_SU_T1-R1	CRUK0269
CRUK0269_SU_T1-R2	CRUK0269
CRUK0249_SU_T2-R1	CRUK0249
CRUK0249_SU_T2-R2	CRUK0249
CRUK0249_SU_T2-R3	CRUK0249
CRUK0249_SU_T2-R4	CRUK0249
CRUK0249_SU_T2-R5	CRUK0249
CRUK0297_SU_T1-R1	CRUK0297	lepidic
CRUK0297_SU_T1-R2	CRUK0297	micropapillary
CRUK0297_SU_T1-R3	CRUK0297	papillary
CRUK0297_SU_T1-R4	CRUK0297	acinar
CRUK0297_SU_T1-R5	CRUK0297	papillary
CRUK0284_SU_T1-R1	CRUK0284
CRUK0284_SU_T1-R2	CRUK0284
CRUK0284_SU_T1-R3	CRUK0284
CRUK0284_SU_T1-R4	CRUK0284
CRUK0284_SU_T1-R5	CRUK0284
CRUK0233_SU_T1-R1	CRUK0233	lepidic
CRUK0233_SU_T1-R2	CRUK0233	lepidic
CRUK0280_SU_T1-R1	CRUK0280	acinar
CRUK0280_SU_T1-R2	CRUK0280	acinar
CRUK0280_SU_T1-R3	CRUK0280
CRUK0280_SU_T1-R4	CRUK0280	acinar
CRUK0280_SU_T1-R5	CRUK0280	lepidic
CRUK0247_SU_T1-R1	CRUK0247	acinar
CRUK0247_SU_T1-R2	CRUK0247
CRUK0218_SU_T1-R1	CRUK0218
CRUK0218_SU_T1-R2	CRUK0218
CRUK0274_SU_T1-R1	CRUK0274	lepidic
CRUK0274_SU_T1-R2	CRUK0274	lepidic
CRUK0274_SU_T1-R3	CRUK0274	acinar
CRUK0274_SU_T1-R4	CRUK0274	acinar
CRUK0212_SU_T1-R1	CRUK0212	acinar
CRUK0212_SU_T1-R2	CRUK0212	acinar
CRUK0299_SU_T1-R1	CRUK0299	lepidic
CRUK0299_SU_T1-R2	CRUK0299	acinar
CRUK0246_SU_T1-R1	CRUK0246	acinar
CRUK0246_SU_T1-R2	CRUK0246	acinar
CRUK0372_SU_T2-R1	CRUK0372-Cluster2	lepidic
CRUK0372_SU_T2-R2	CRUK0372-Cluster2	lepidic
CRUK0361_SU_T1-R1	CRUK0361	solid
CRUK0361_SU_T1-R2	CRUK0361
CRUK0361_SU_T1-R3	CRUK0361
CRUK0361_SU_T1-R4	CRUK0361	cribriform
CRUK0380_SU_T1-R1	CRUK0380	acinar
CRUK0380_SU_T1-R2	CRUK0380	acinar
CRUK0380_SU_T1-R3	CRUK0380	acinar
CRUK0380_SU_T1-R4	CRUK0380	acinar
CRUK0380_SU_T1-R5	CRUK0380	acinar
CRUK0380_SU_T1-R6	CRUK0380	acinar
CRUK0380_SU_T1-R7	CRUK0380	acinar
CRUK0380_SU_T1-R8	CRUK0380	acinar
CRUK0352_SU_T1-R1	CRUK0352	micropapillary
CRUK0352_SU_T1-R2	CRUK0352	cribriform
CRUK0352_SU_T1-R3	CRUK0352	micropapillary
CRUK0352_SU_T1-R4	CRUK0352	cribriform
CRUK0352_SU_T1-R5	CRUK0352	micropapillary
CRUK0352_SU_T1-R6	CRUK0352	acinar
CRUK0352_SU_T1-R7	CRUK0352	micropapillary
CRUK0371_SU_T1-R1	CRUK0371	acinar
CRUK0371_SU_T1-R2	CRUK0371	acinar
CRUK0344_SU_T1-R2	CRUK0344	acinar
CRUK0344_SU_T1-R3	CRUK0344	acinar
CRUK0344_SU_T1-R4	CRUK0344
CRUK0313_SU_T1-R1	CRUK0313	micropapillary
CRUK0313_SU_T1-R2	CRUK0313	acinar
CRUK0366_SU_T1-R1	CRUK0366	acinar
CRUK0366_SU_T1-R2	CRUK0366	lepidic
CRUK0369_SU_T1-R1	CRUK0369	solid
CRUK0369_SU_T1-R2	CRUK0369	solid
CRUK0369_SU_T1-R3	CRUK0369	solid
CRUK0369_SU_T1-R4	CRUK0369	solid
CRUK0369_SU_T1-R5	CRUK0369	solid
CRUK0369_SU_T1-R6	CRUK0369	solid
CRUK0369_SU_T1-R7	CRUK0369	solid
CRUK0369_SU_T1-R8	CRUK0369	solid
CRUK0375_SU_T1-R1	CRUK0375	solid
CRUK0375_SU_T1-R2	CRUK0375	solid
CRUK0375_SU_T1-R3	CRUK0375	cribriform
CRUK0388_SU_T1-R1	CRUK0388	solid
CRUK0388_SU_T1-R2	CRUK0388	acinar
CRUK0388_SU_T1-R3	CRUK0388	micropapillary
CRUK0388_SU_T1-R4	CRUK0388	solid
CRUK0370_SU_T1-R1	CRUK0370	micropapillary
CRUK0370_SU_T1-R2	CRUK0370	acinar
CRUK0386_SU_T1-R1	CRUK0386	acinar
CRUK0386_SU_T1-R2	CRUK0386	lepidic
CRUK0322_SU_T1-R1	CRUK0322	solid
CRUK0322_SU_T1-R2	CRUK0322	cribriform
CRUK0322_SU_T1-R3	CRUK0322	cribriform
CRUK0316_SU_T1-R1	CRUK0316	lepidic
CRUK0316_SU_T1-R2	CRUK0316	lepidic
CRUK0316_SU_T1-R3	CRUK0316	lepidic
CRUK0316_SU_T1-R4	CRUK0316	lepidic
CRUK0301_SU_T1-R1	CRUK0301-Cluster1	acinar
CRUK0301_SU_T1-R2	CRUK0301-Cluster1
CRUK0301_SU_T1-R3	CRUK0301-Cluster2
CRUK0301_SU_T1-R4	CRUK0301-Cluster2	acinar
CRUK0333_SU_T1-R1	CRUK0333	cribriform
CRUK0333_SU_T1-R2	CRUK0333	acinar
CRUK0333_SU_T1-R3	CRUK0333	acinar
CRUK0305_SU_T1-R2	CRUK0305
CRUK0305_SU_T1-R3	CRUK0305
CRUK0379_SU_T1-R1	CRUK0379	solid
CRUK0379_SU_T1-R2	CRUK0379	solid
CRUK0379_SU_T1-R3	CRUK0379	solid
CRUK0379_SU_T1-R4	CRUK0379	solid
CRUK0379_SU_T1-R5	CRUK0379	solid
CRUK0379_SU_T1-R6	CRUK0379	solid
CRUK0379_SU_T1-R7	CRUK0379	solid
CRUK0379_SU_T1-R8	CRUK0379	solid
CRUK0367_SU_T1-R1	CRUK0367	solid
CRUK0367_SU_T1-R3	CRUK0367
CRUK0367_SU_T1-R4	CRUK0367	solid
CRUK0367_SU_T1-R5	CRUK0367	solid
CRUK0367_SU_T1-R6	CRUK0367	solid
CRUK0367_SU_T1-R7	CRUK0367	solid
CRUK0349_SU_T1-R1	CRUK0349
CRUK0349_SU_T1-R2	CRUK0349
CRUK0377_SU_T1-R1	CRUK0377
CRUK0377_SU_T1-R2	CRUK0377
CRUK0314_SU_T1-R1	CRUK0314
CRUK0314_SU_T1-R2	CRUK0314
CRUK0394_SU_T1-R1	CRUK0394	solid
CRUK0394_SU_T1-R2	CRUK0394	solid
CRUK0394_SU_T1-R3	CRUK0394	solid
CRUK0394_SU_T1-R4	CRUK0394	solid
CRUK0394_SU_T1-R5	CRUK0394	solid
CRUK0394_SU_T1-R6	CRUK0394	solid
CRUK0394_SU_T1-R7	CRUK0394	solid
CRUK0339_SU_T1-R1	CRUK0339	papillary
CRUK0339_SU_T1-R2	CRUK0339	papillary
CRUK0339_SU_T1-R3	CRUK0339	papillary
CRUK0368_SU_T1-R1	CRUK0368	acinar
CRUK0368_SU_T1-R2	CRUK0368	cribriform
CRUK0368_SU_T1-R3	CRUK0368	acinar
CRUK0368_SU_T1-R4	CRUK0368	acinar
CRUK0382_SU_T1-R1	CRUK0382	solid
CRUK0382_SU_T1-R2	CRUK0382	solid
CRUK0319_SU_T1-R1	CRUK0319
CRUK0319_SU_T1-R2	CRUK0319	acinar
CRUK0350_SU_T1-R1	CRUK0350	acinar
CRUK0350_SU_T1-R2	CRUK0350	acinar
CRUK0337_SU_T1-R1	CRUK0337	acinar
CRUK0337_SU_T1-R2	CRUK0337
CRUK0324_SU_T1-R1	CRUK0324	acinar
CRUK0324_SU_T1-R2	CRUK0324	acinar
CRUK0324_SU_T1-R3	CRUK0324	acinar
CRUK0359_SU_T1-R1	CRUK0359
CRUK0359_SU_T1-R2	CRUK0359
CRUK0343_SU_T1-R1	CRUK0343	cribriform
CRUK0343_SU_T1-R2	CRUK0343	cribriform
CRUK0343_SU_T1-R3	CRUK0343	cribriform
CRUK0343_SU_T1-R4	CRUK0343	cribriform
CRUK0343_SU_T1-R5	CRUK0343	micropapillary
CRUK0385_SU_T1-R1	CRUK0385
CRUK0385_SU_T1-R2	CRUK0385
CRUK0385_SU_T1-R3	CRUK0385
CRUK0385_SU_T1-R4	CRUK0385
CRUK0385_SU_T1-R5	CRUK0385
CRUK0385_SU_T1-R6	CRUK0385
CRUK0460_SU_T1-R1	CRUK0460	papillary
CRUK0460_SU_T1-R2	CRUK0460	acinar
CRUK0460_SU_T1-R3	CRUK0460	papillary
CRUK0430_SU_T1-R1	CRUK0430	lepidic
CRUK0430_SU_T1-R2	CRUK0430	acinar
CRUK0430_SU_T1-R3	CRUK0430	acinar
CRUK0409_SU_T1-R1	CRUK0409	acinar
CRUK0409_SU_T1-R2	CRUK0409	acinar
CRUK0409_SU_T1-R3	CRUK0409	acinar
CRUK0409_SU_T1-R4	CRUK0409	acinar
CRUK0492_SU_T1-R1	CRUK0492	acinar
CRUK0492_SU_T1-R2	CRUK0492	acinar
CRUK0492_SU_T1-R3	CRUK0492	acinar
CRUK0479_SU_T1-R1	CRUK0479	acinar
CRUK0479_SU_T1-R2	CRUK0479
CRUK0479_SU_T1-R3	CRUK0479
CRUK0479_SU_T1-R4	CRUK0479
CRUK0487_SU_T1-R1	CRUK0487	acinar
CRUK0487_SU_T1-R2	CRUK0487	acinar
CRUK0487_SU_T1-R3	CRUK0487	acinar
CRUK0487_SU_T1-R4	CRUK0487	acinar
CRUK0487_SU_T1-R5	CRUK0487	papillary
CRUK0487_SU_T1-R6	CRUK0487
CRUK0487_SU_T1-R7	CRUK0487	papillary
CRUK0408_SU_T1-R1	CRUK0408	acinar
CRUK0408_SU_T1-R2	CRUK0408	acinar
CRUK0497_SU_T1-R1	CRUK0497	cribriform
CRUK0497_SU_T1-R2	CRUK0497	cribriform
CRUK0497_SU_T1-R3	CRUK0497	cribriform
CRUK0456_SU_T1-R1	CRUK0456	acinar
CRUK0456_SU_T1-R2	CRUK0456	acinar
CRUK0410_SU_T1-R1	CRUK0410	solid
CRUK0410_SU_T1-R2	CRUK0410	solid
CRUK0410_SU_T1-R3	CRUK0410	acinar
CRUK0410_SU_T1-R4	CRUK0410	acinar
CRUK0412_SU_T1-R1	CRUK0412	acinar
CRUK0412_SU_T1-R2	CRUK0412	micropapillary
CRUK0412_SU_T1-R3	CRUK0412	micropapillary
CRUK0412_SU_T1-R4	CRUK0412	acinar
CRUK0412_SU_T1-R5	CRUK0412	micropapillary
CRUK0401_SU_T1-R1	CRUK0401	acinar
CRUK0401_SU_T1-R2	CRUK0401	acinar
CRUK0401_SU_T1-R3	CRUK0401	acinar
CRUK0401_SU_T1-R4	CRUK0401	acinar
CRUK0415_SU_T1-R1	CRUK0415	acinar
CRUK0415_SU_T1-R2	CRUK0415	acinar
CRUK0415_SU_T1-R3	CRUK0415	solid
CRUK0415_SU_T1-R4	CRUK0415	acinar
CRUK0415_SU_T1-R5	CRUK0415	solid
CRUK0413_SU_T1-R1	CRUK0413	acinar
CRUK0413_SU_T1-R2	CRUK0413	acinar
CRUK0496_SU_T1-R1	CRUK0496	papillary
CRUK0496_SU_T1-R2	CRUK0496	lepidic
CRUK0496_SU_T1-R3	CRUK0496	papillary
CRUK0441_SU_T1-R1	CRUK0441	solid
CRUK0441_SU_T1-R2	CRUK0441	acinar
CRUK0407_SU_T1-R1	CRUK0407
CRUK0407_SU_T1-R2	CRUK0407
CRUK0407_SU_T1-R3	CRUK0407	papillary
CRUK0407_SU_T1-R4	CRUK0407	papillary
CRUK0407_SU_T1-R5	CRUK0407	papillary
CRUK0407_SU_T1-R6	CRUK0407	acinar
CRUK0407_SU_T1-R7	CRUK0407	papillary
CRUK0407_SU_T1-R8	CRUK0407
CRUK0431_SU_T1-R1	CRUK0431	lepidic
CRUK0431_SU_T1-R2	CRUK0431	acinar
CRUK0447_SU_T1-R1	CRUK0447	acinar
CRUK0447_SU_T1-R2	CRUK0447	acinar
CRUK0447_SU_T1-R3	CRUK0447	acinar
CRUK0404_SU_T1-R1	CRUK0404	lepidic
CRUK0404_SU_T1-R2	CRUK0404	lepidic
CRUK0404_SU_T1-R3	CRUK0404	lepidic
CRUK0450_SU_T1-R1	CRUK0450	micropapillary
CRUK0450_SU_T1-R2	CRUK0450	papillary
CRUK0445_SU_T1-R1	CRUK0445
CRUK0445_SU_T1-R2	CRUK0445	acinar
CRUK0445_SU_T1-R3	CRUK0445	lepidic
CRUK0486_SU_T1-R1	CRUK0486
CRUK0486_SU_T1-R2	CRUK0486
CRUK0416_SU_T1-R1	CRUK0416	papillary
CRUK0416_SU_T1-R2	CRUK0416	solid
CRUK0416_SU_T1-R4	CRUK0416	acinar
CRUK0428_SU_T1-R1	CRUK0428	acinar
CRUK0428_SU_T1-R2	CRUK0428	acinar
CRUK0462_SU_T1-R1	CRUK0462	lepidic
CRUK0462_SU_T1-R2	CRUK0462	solid
CRUK0462_SU_T1-R3	CRUK0462	lepidic
CRUK0462_SU_T1-R4	CRUK0462	acinar
CRUK0418_SU_T1-R1	CRUK0418	papillary
CRUK0418_SU_T1-R2	CRUK0418	acinar
CRUK0418_SU_T1-R3	CRUK0418	lepidic
CRUK0418_SU_T1-R4	CRUK0418	acinar
CRUK0418_SU_T1-R5	CRUK0418	lepidic
CRUK0471_SU_T1-R1	CRUK0471	acinar
CRUK0471_SU_T1-R2	CRUK0471	lepidic
CRUK0406_SU_T1-R1	CRUK0406
CRUK0406_SU_T1-R2	CRUK0406
CRUK0406_SU_T1-R3	CRUK0406	acinar
CRUK0406_SU_T1-R4	CRUK0406	acinar
CRUK0453_SU_T1-R1	CRUK0453	cribriform
CRUK0453_SU_T1-R2	CRUK0453	cribriform
CRUK0542_SU_T1-R1	CRUK0542	solid
CRUK0542_SU_T1-R2	CRUK0542	solid
CRUK0573_SU_T1-R1	CRUK0573	acinar
CRUK0573_SU_T1-R2	CRUK0573
CRUK0573_SU_T1-R3	CRUK0573
CRUK0573_SU_T1-R4	CRUK0573	acinar
CRUK0525_SU_T1-R1	CRUK0525
CRUK0525_SU_T1-R2	CRUK0525	acinar
CRUK0541_SU_T1-R1	CRUK0541	cribriform
CRUK0541_SU_T1-R2	CRUK0541
CRUK0592_SU_T1-R1	CRUK0592	acinar
CRUK0592_SU_T1-R2	CRUK0592
CRUK0592_SU_T1-R3	CRUK0592	acinar
CRUK0578_SU_T1-R1	CRUK0578	lepidic
CRUK0578_SU_T1-R2	CRUK0578	lepidic
CRUK0519_SU_T1-R1	CRUK0519
CRUK0519_SU_T1-R2	CRUK0519	solid
CRUK0519_SU_T1-R3	CRUK0519
CRUK0533_SU_T1-R1	CRUK0533	papillary
CRUK0533_SU_T1-R2	CRUK0533	acinar
CRUK0533_SU_T1-R3	CRUK0533	acinar
CRUK0533_SU_T1-R4	CRUK0533	acinar
CRUK0581_SU_T1-R1	CRUK0581	solid
CRUK0581_SU_T1-R2	CRUK0581
CRUK0537_SU_T1-R1	CRUK0537	solid
CRUK0537_SU_T1-R2	CRUK0537	solid
CRUK0572_SU_T1-R1	CRUK0572	solid
CRUK0572_SU_T1-R2	CRUK0572	cribriform
CRUK0572_SU_T1-R3	CRUK0572	acinar
CRUK0572_SU_T1-R4	CRUK0572
CRUK0555_SU_T1-R1	CRUK0555-Cluster2	solid
CRUK0555_SU_T1-R2	CRUK0555-Cluster2
CRUK0586_SU_T2-R1	CRUK0586-Cluster2	cribriform
CRUK0586_SU_T2-R2	CRUK0586-Cluster2	cribriform
CRUK0586_SU_T2-R3	CRUK0586-Cluster2	solid
CRUK0586_SU_T2-R4	CRUK0586-Cluster2	cribriform
CRUK0586_SU_T2-R5	CRUK0586-Cluster2	cribriform
CRUK0530_SU_T1-R1	CRUK0530	acinar
CRUK0530_SU_T1-R2	CRUK0530
CRUK0588_SU_T1-R1	CRUK0588	lepidic
CRUK0588_SU_T1-R2	CRUK0588	lepidic
CRUK0588_SU_T1-R3	CRUK0588	lepidic
CRUK0588_SU_T1-R4	CRUK0588	lepidic
CRUK0588_SU_T1-R5	CRUK0588	lepidic
CRUK0559_SU_T1-R1	CRUK0559	solid
CRUK0559_SU_T1-R2	CRUK0559	solid
CRUK0559_SU_T1-R3	CRUK0559	solid
CRUK0559_SU_T1-R4	CRUK0559	solid
CRUK0559_SU_T1-R5	CRUK0559	solid
CRUK0570_SU_T1-R1	CRUK0570	papillary
CRUK0570_SU_T1-R2	CRUK0570	papillary
CRUK0513_SU_T1-R1	CRUK0513	papillary
CRUK0513_SU_T1-R2	CRUK0513	lepidic
CRUK0513_SU_T1-R3	CRUK0513	papillary
CRUK0513_SU_T1-R4	CRUK0513	papillary
CRUK0513_SU_T1-R5	CRUK0513
CRUK0504_SU_T1-R1	CRUK0504	micropapillary
CRUK0504_SU_T1-R2	CRUK0504
CRUK0569_SU_T1-R1	CRUK0569	acinar
CRUK0569_SU_T1-R2	CRUK0569	micropapillary
CRUK0548_SU_T1-R1	CRUK0548	acinar
CRUK0548_SU_T1-R2	CRUK0548	acinar
CRUK0521_SU_T1-R1	CRUK0521	acinar
CRUK0521_SU_T1-R2	CRUK0521	acinar
CRUK0521_SU_T1-R3	CRUK0521
CRUK0521_SU_T1-R4	CRUK0521	acinar
CRUK0512_SU_T1-R1	CRUK0512	acinar
CRUK0512_SU_T1-R2	CRUK0512
CRUK0512_SU_T1-R3	CRUK0512
CRUK0512_SU_T1-R4	CRUK0512	acinar
CRUK0543_SU_T1-R1	CRUK0543	micropapillary
CRUK0543_SU_T1-R2	CRUK0543	papillary
CRUK0543_SU_T1-R3	CRUK0543	papillary
CRUK0543_SU_T1-R4	CRUK0543	papillary
CRUK0543_SU_T1-R5	CRUK0543	papillary
CRUK0543_SU_T1-R6	CRUK0543	papillary
CRUK0543_SU_T1-R7	CRUK0543	papillary
CRUK0520_SU_T1-R1	CRUK0520	cribriform
CRUK0520_SU_T1-R2	CRUK0520	cribriform
CRUK0567_SU_T1-R1	CRUK0567	acinar
CRUK0567_SU_T1-R2	CRUK0567	papillary
CRUK0567_SU_T1-R3	CRUK0567	papillary
CRUK0567_SU_T1-R4	CRUK0567	papillary
CRUK0511_SU_T1-R1	CRUK0511	acinar
CRUK0511_SU_T1-R2	CRUK0511
CRUK0511_SU_T1-R3	CRUK0511	acinar
CRUK0511_SU_T1-R4	CRUK0511
CRUK0552_SU_T1-R1	CRUK0552
CRUK0552_SU_T1-R2	CRUK0552	solid
CRUK0552_SU_T1-R3	CRUK0552	acinar
CRUK0684_SU_T1-R1	CRUK0684
CRUK0684_SU_T1-R2	CRUK0684	acinar
CRUK0684_SU_T1-R3	CRUK0684	acinar
CRUK0684_SU_T1-R4	CRUK0684	acinar
CRUK0610_SU_T1-R1	CRUK0610	acinar
CRUK0610_SU_T1-R2	CRUK0610	acinar
CRUK0610_SU_T1-R3	CRUK0610	acinar
CRUK0610_SU_T1-R4	CRUK0610	acinar
CRUK0620_SU_T1-R2	CRUK0620-Cluster2	solid
CRUK0620_SU_T1-R3	CRUK0620-Cluster2	solid
CRUK0620_SU_T1-R4	CRUK0620-Cluster2	solid
CRUK0620_SU_T1-R5	CRUK0620-Cluster1	solid
CRUK0620_SU_T2-R1	CRUK0620-Cluster1	solid
CRUK0620_SU_T2-R2	CRUK0620-Cluster1	solid
CRUK0620_SU_T2-R3	CRUK0620-Cluster1	solid
CRUK0620_SU_T2-R4	CRUK0620-Cluster1	solid
CRUK0667_SU_T1-R1	CRUK0667	solid
CRUK0667_SU_T1-R2	CRUK0667	solid
CRUK0667_SU_T1-R3	CRUK0667	solid
CRUK0667_SU_T1-R4	CRUK0667	solid
CRUK0667_SU_T1-R5	CRUK0667	solid
CRUK0667_SU_T1-R6	CRUK0667	solid
CRUK0667_SU_T1-R7	CRUK0667	solid
CRUK0667_SU_T1-R8	CRUK0667	solid
CRUK0666_SU_T1-R1	CRUK0666
CRUK0666_SU_T1-R2	CRUK0666
CRUK0666_SU_T1-R3	CRUK0666
CRUK0666_SU_T1-R4	CRUK0666
CRUK0666_SU_T1-R5	CRUK0666
CRUK0666_SU_T1-R6	CRUK0666
CRUK0633_SU_T1-R1	CRUK0633
CRUK0633_SU_T1-R2	CRUK0633
CRUK0633_SU_T1-R3	CRUK0633
CRUK0687_SU_T1-R1	CRUK0687
CRUK0687_SU_T1-R2	CRUK0687
CRUK0625_SU_T1-R1	CRUK0625	cribriform
CRUK0625_SU_T1-R2	CRUK0625	acinar
CRUK0625_SU_T1-R3	CRUK0625	micropapillary
CRUK0696_SU_T1-R1	CRUK0696	acinar
CRUK0696_SU_T1-R2	CRUK0696	papillary
CRUK0696_SU_T1-R3	CRUK0696	acinar
CRUK0696_SU_T1-R4	CRUK0696	papillary
CRUK0693_SU_T1-R1	CRUK0693	micropapillary
CRUK0693_SU_T1-R2	CRUK0693	micropapillary
CRUK0693_SU_T1-R3	CRUK0693	micropapillary
CRUK0693_SU_T1-R4	CRUK0693	solid
CRUK0642_SU_T1-R1	CRUK0642	acinar
CRUK0642_SU_T1-R2	CRUK0642	acinar
CRUK0628_SU_T1-R1	CRUK0628
CRUK0628_SU_T1-R2	CRUK0628
CRUK0628_SU_T1-R4	CRUK0628	lepidic
CRUK0678_SU_T1-R1	CRUK0678	lepidic
CRUK0678_SU_T1-R2	CRUK0678	acinar
CRUK0678_SU_T1-R3	CRUK0678	solid
CRUK0643_SU_T1-R1	CRUK0643
CRUK0643_SU_T1-R2	CRUK0643
CRUK0650_SU_T1-R1	CRUK0650	solid
CRUK0650_SU_T1-R2	CRUK0650	solid
CRUK0650_SU_T1-R3	CRUK0650	acinar
CRUK0607_SU_T1-R1	CRUK0607	acinar
CRUK0607_SU_T1-R2	CRUK0607	acinar
CRUK0607_SU_T1-R3	CRUK0607	cribriform
CRUK0680_SU_T1-R1	CRUK0680	acinar
CRUK0680_SU_T1-R2	CRUK0680	acinar
CRUK0680_SU_T1-R3	CRUK0680	solid
CRUK0680_SU_T1-R4	CRUK0680	solid
CRUK0680_SU_T1-R5	CRUK0680	solid
CRUK0655_SU_T1-R1	CRUK0655
CRUK0655_SU_T1-R2	CRUK0655
CRUK0634_SU_T1-R1	CRUK0634
CRUK0634_SU_T1-R2	CRUK0634
CRUK0709_SU_T1-R1	CRUK0709	solid
CRUK0709_SU_T1-R2	CRUK0709	papillary
CRUK0709_SU_T1-R3	CRUK0709	acinar
CRUK0742_SU_T1-R1	CRUK0742	solid
CRUK0742_SU_T1-R2	CRUK0742	solid
CRUK0795_SU_T1-R1	CRUK0795	acinar
CRUK0795_SU_T1-R2	CRUK0795	acinar
CRUK0753_SU_T1-R1	CRUK0753
CRUK0753_SU_T1-R2	CRUK0753	acinar
CRUK0721_SU_T1-R1	CRUK0721-Cluster1	solid
CRUK0775_SU_T1-R1	CRUK0775	papillary
CRUK0775_SU_T1-R2	CRUK0775	acinar
CRUK0799_SU_T1-R1	CRUK0799	acinar
CRUK0799_SU_T1-R2	CRUK0799	acinar
CRUK0799_SU_T1-R3	CRUK0799	acinar
CRUK0730_SU_T1-R1	CRUK0730	acinar
CRUK0730_SU_T1-R2	CRUK0730	solid
CRUK0787_SU_T1-R1	CRUK0787
CRUK0787_SU_T1-R2	CRUK0787
CRUK0787_SU_T1-R3	CRUK0787
CRUK0748_SU_T1-R1	CRUK0748	cribriform
CRUK0748_SU_T1-R2	CRUK0748	cribriform
CRUK0748_SU_T1-R3	CRUK0748	cribriform
CRUK0748_SU_T1-R4	CRUK0748	cribriform
CRUK0748_SU_T1-R5	CRUK0748	acinar
CRUK0748_SU_T1-R6	CRUK0748	solid
CRUK0748_SU_T1-R7	CRUK0748	solid
CRUK0748_SU_T1-R8	CRUK0748	solid
CRUK0707_SU_T1-R1	CRUK0707	acinar
CRUK0707_SU_T1-R2	CRUK0707	solid
CRUK0707_SU_T1-R3	CRUK0707	solid
CRUK0761_SU_T1-R1	CRUK0761	acinar
CRUK0761_SU_T1-R2	CRUK0761	acinar
CRUK0761_SU_T1-R3	CRUK0761	acinar
CRUK0761_SU_T1-R4	CRUK0761	acinar
CRUK0762_SU_T1-R1	CRUK0762	micropapillary
CRUK0762_SU_T1-R2	CRUK0762	acinar
CRUK0736_SU_T1-R1	CRUK0736	acinar
CRUK0736_SU_T1-R2	CRUK0736	cribriform
CRUK0736_SU_T1-R3	CRUK0736	acinar
CRUK0766_SU_T1-R1	CRUK0766	solid
CRUK0766_SU_T1-R2	CRUK0766	solid
CRUK0715_SU_T1-R1	CRUK0715	lepidic
CRUK0715_SU_T1-R2	CRUK0715
CRUK0756_SU_T1-R1	CRUK0756	acinar
CRUK0756_SU_T1-R2	CRUK0756	lepidic
CRUK0794_SU_T1-R1	CRUK0794	cribriform
CRUK0794_SU_T1-R2	CRUK0794	cribriform
CRUK0794_SU_T1-R3	CRUK0794	cribriform
CRUK0794_SU_T1-R4	CRUK0794	acinar
CRUK0794_SU_T1-R5	CRUK0794	cribriform
CRUK0755_SU_T1-R1	CRUK0755	lepidic
CRUK0755_SU_T1-R2	CRUK0755	lepidic
CRUK0793_SU_T1-R1	CRUK0793	lepidic
CRUK0793_SU_T1-R2	CRUK0793	acinar
CRUK0793_SU_T1-R3	CRUK0793	acinar
CRUK0793_SU_T1-R4	CRUK0793	acinar
CRUK0738_SU_T1-R1	CRUK0738	cribriform
CRUK0738_SU_T1-R2	CRUK0738	cribriform
CRUK0738_SU_T1-R3	CRUK0738	cribriform
CRUK0733_SU_T1-R1	CRUK0733	acinar
CRUK0733_SU_T1-R2	CRUK0733	cribriform
CRUK0733_SU_T1-R3	CRUK0733
CRUK0733_SU_T1-R4	CRUK0733	cribriform
CRUK0733_SU_T1-R5	CRUK0733	cribriform
CRUK0733_SU_T1-R6	CRUK0733	cribriform
CRUK0722_SU_T1-R1	CRUK0722	solid
CRUK0722_SU_T1-R2	CRUK0722	solid
CRUK0722_SU_T1-R3	CRUK0722	solid
CRUK0722_SU_T1-R4	CRUK0722	solid
CRUK0771_SU_T1-R1	CRUK0771	cribriform
CRUK0771_SU_T1-R2	CRUK0771	cribriform
CRUK0771_SU_T1-R3	CRUK0771	cribriform
CRUK0771_SU_T1-R4	CRUK0771	cribriform
CRUK0771_SU_T1-R5	CRUK0771	cribriform
CRUK0741_SU_T1-R1	CRUK0741	micropapillary
CRUK0741_SU_T1-R2	CRUK0741	lepidic
CRUK0741_SU_T1-R3	CRUK0741	micropapillary
CRUK0741_SU_T1-R4	CRUK0741	acinar
CRUK0764_SU_T1-R1	CRUK0764	cribriform
CRUK0764_SU_T1-R2	CRUK0764	cribriform
CRUK0788_SU_T1-R1	CRUK0788	acinar
CRUK0788_SU_T1-R2	CRUK0788	acinar
CRUK0788_SU_T1-R3	CRUK0788	lepidic
CRUK0788_SU_T1-R4	CRUK0788	acinar
CRUK0788_SU_T1-R5	CRUK0788	lepidic
CRUK0788_SU_T1-R6	CRUK0788	lepidic
CRUK0704_SU_T1-R1	CRUK0704-Cluster1	lepidic
CRUK0704_SU_T1-R2	CRUK0704-Cluster1	lepidic
CRUK0704_SU_T1-R3	CRUK0704-Cluster3	acinar
CRUK0704_SU_T1-R4	CRUK0704-Cluster3	lepidic
CRUK0704_SU_T1-R5	CRUK0704-Cluster3	lepidic
CRUK0704_SU_T2-R1	CRUK0704-Cluster2	solid
CRUK0704_SU_T2-R2	CRUK0704-Cluster2	solid
CRUK0704_SU_T2-R3	CRUK0704-Cluster2	solid
CRUK0704_SU_T2-R4	CRUK0704-Cluster2	solid
CRUK0745_SU_T1-R1	CRUK0745
CRUK0745_SU_T1-R2	CRUK0745	acinar
CRUK0745_SU_T1-R3	CRUK0745	papillary
CRUK0745_SU_T1-R4	CRUK0745	acinar
CRUK0745_SU_T1-R5	CRUK0745	acinar
CRUK0745_SU_T1-R6	CRUK0745	cribriform
CRUK0893_SU_T1-R1	CRUK0893
CRUK0893_SU_T1-R2	CRUK0893
CRUK0817_SU_T1-R1	CRUK0817	solid
CRUK0817_SU_T1-R2	CRUK0817	cribriform
CRUK0817_SU_T1-R3	CRUK0817
CRUK0817_SU_T1-R4	CRUK0817	solid
CRUK0817_SU_T1-R5	CRUK0817
CRUK0864_SU_T1-R1	CRUK0864	cribriform
CRUK0864_SU_T1-R2	CRUK0864	cribriform
CRUK0864_SU_T1-R3	CRUK0864	cribriform
CRUK0810_SU_T1-R1	CRUK0810	acinar
CRUK0810_SU_T1-R2	CRUK0810	acinar
CRUK0810_SU_T1-R3	CRUK0810	acinar
CRUK0810_SU_T1-R4	CRUK0810	acinar
CRUK0810_SU_T1-R5	CRUK0810	acinar
CRUK0810_SU_T1-R6	CRUK0810	acinar
CRUK0810_SU_T1-R7	CRUK0810	acinar
CRUK0810_SU_T1-R8	CRUK0810	acinar
CRUK0881_SU_T1-R1	CRUK0881-Cluster1	acinar
CRUK0881_SU_T1-R2	CRUK0881-Cluster1
CRUK0881_SU_T1-R3	CRUK0881-Cluster1	acinar
CRUK0881_SU_T1-R4	CRUK0881-Cluster1	acinar
CRUK0881_SU_T1-R5	CRUK0881-Cluster1	lepidic
CRUK0881_SU_T2-R1	CRUK0881-Cluster2	acinar
CRUK0881_SU_T2-R2	CRUK0881-Cluster2	acinar
